# Supplementary material for: Genome-Wide Analysis of WRKY and NAC Transcription Factors in Carica papaya L. and Their Possible Role in the Loss of Drought Tolerance by Recent Cultivars through the Domestication of Their Wild Ancestors
Source: Plants (Basel). 2023 Jul 26;12(15):2775. doi: 10.3390/plants12152775 (PMC10421361; doi:10.3390/plants12152775)
Supplement: Supplementary file 1 [file plants-12-02775-s001.zip]

Archive with 8 entries (8 files):
- .DS_Store
- Supplementary Figure S1. The multiple sequence alignment of the 71 WRKY proteins of A. thaliana against the 46 WRKY proteins identified.tif
- Supplementary Figure S2. The multiple sequence alignment clustered only the 46 WRKY proteins identified in C. papaya using the program .jpg
- Supplementary Figure S3. The multiple sequence alignment of the 132 NAC proteins of A. thaliana against the 66 NAC pro-teins identified.tif
- Supplementary Table S1. The BLASTP results of the amino acid sequences CpWRKYs found in the C. papaya cv. SunUp genome that show the h.xlsx
- Supplementary Table S2. The BLASTP results of the amino acid sequences CpNACs found in the C. papaya cv. SunUp ge-nome that show the h.xlsx
- Supplementary Table S3. The pairwise identity percentage between the amino acid sequences of the 46 CpWRKYs found in the C. papaya c.xlsx
- Supplementary Table S4. The pairwise identity percentage between the amino acid sequences of the 66 CpNACs found in the C. papaya cv. .xlsx
