# Supplementary material for: Genome-Wide Analysis of WRKY and NAC Transcription Factors in Carica papaya L. and Their Possible Role in the Loss of Drought Tolerance by Recent Cultivars through the Domestication of Their Wild Ancestors
Source: Plants (Basel). 2023 Jul 26;12(15):2775. doi: 10.3390/plants12152775 (PMC10421361; doi:10.3390/plants12152775)
Supplement: Supplementary file 1 [file plants-12-02775-s001.zip › Supplementary Table S1. The BLASTP results of the amino acid sequences CpWRKYs found in the C. papaya cv. SunUp genome that show the h.xlsx]

## Sheet: identity
Table. Pairwise identity percentage between 71 AtWRKY vs 46 CpWRKY aminoacid sequences
				I	I	I	I	II-b	II-d	II-c	II-b	I	II-d	II-c	II-c	II-e	II-d	II-e	II-d	II-a	I	II-d	II-e	II-c	II-c	I	I	II-e	II-c	II-e	III	II-b	I	I	I	II-e	II-b	III	II-d	II-a	III	II-b	II-c	I	II-c	III	II-b	II-c	II-c
No. sequences	WRKY sequences in C. papaya	Designated CpWRKY	CpWRKY Group	AtWRKY1	AtWRKY2	AtWRKY3	AtWRKY4	AtWRKY6	AtWRKY7	AtWRKY8	AtWRKY9	AtWRKY10	AtWRKY11	AtWRKY12	AtWRKY13	AtWRKY14	AtWRKY15	AtWRKY16	AtWRKY17	AtWRKY18	AtWRKY20	AtWRKY21	AtWRKY22	AtWRKY23	AtWRKY24	AtWRKY25	AtWRKY26	AtWRKY27	AtWRKY28	AtWRKY29	AtWRKY30	AtWRKY31	AtWRKY32	AtWRKY33	AtWRKY34	AtWRKY35	AtWRKY36	AtWRKY38	AtWRKY39	AtWRKY40	AtWRKY41	AtWRKY42	AtWRKY43	AtWRKY44	AtWRKY45	AtWRKY46	AtWRKY47	AtWRKY48	AtWRKY49
1	evm.model.supercontig_136.16	CpWRKY1	I	84.4828	74.1379	70.6897	72.4138	58.6207	56.8966	62.069	60.3448	65.5172	60.3448	63.7931	65.5172	55.1724	58.6207	51.7241	60.7143	58.6207	74.1379	56.8966	55.1724	63.7931	63.7931	63.7931	68.9655	55.1724	63.7931	55.1724	46.5517	58.6207	63.7931	70.6897	67.2414	55.1724	56.8966	50	56.8966	53.4483	44.8276	58.6207	58.6207	65.5172	62.069	43.1034	60.3448	67.2414	53.4483
2	evm.model.supercontig_12.58	CpWRKY2	I	74.5763	96.6102	82.7586	82.7586	61.0169	60.3448	63.7931	62.069	69.4915	60.3448	65.5172	63.7931	50.8475	62.069	50.8475	62.5	49.1525	86.4407	58.6207	54.2373	62.7119	62.069	72.4138	84.4828	52.5424	64.4068	50.8475	42.3729	61.0169	72.4138	88.1356	83.0508	50.8475	52.5424	42.3729	58.6207	52.5424	42.3729	61.0169	60.3448	74.1379	65.5172	40.678	59.322	64.4068	55.9322
3	evm.model.supercontig_1.76	CpWRKY4	I	70.6897	84.4828	85.2069	86.2069	62.069	62.069	67.2414	63.7931	65.5172	60.3448	68.9655	63.7931	51.7241	62.069	53.4483	62.5	51.7241	81.0345	60.3448	53.4483	63.7931	62.069	70.6897	77.5862	53.4483	68.9655	53.4483	41.3793	62.069	65.5172	87.931	75.8621	53.4483	53.4483	44.8276	58.6207	55.1724	44.8276	62.069	62.069	74.1379	63.7931	43.1034	60.3448	67.2414	60.3448
4	evm.model.supercontig_152.36	CpWRKY6	II-b	59.322	62.7119	60.3448	63.7931	97.2667	57.6271	56.8966	89.8305	54.2373	54.2373	58.6207	56.8966	53.3333	61.0169	50	56.1404	63.3333	61.0169	59.322	53.3333	54.2373	62.069	60.3448	60.3448	55	57.6271	50	48.3333	96.6667	60.3448	62.7119	55.9322	53.3333	75	40	57.6271	60	46.6667	96.6667	60.3448	58.6207	56.8966	48.3333	93.3333	61.0169	49.1525
5	evm.model.supercontig_21.159	CpWRKY7	II-d	62.069	62.069	60.3448	62.069	55.9322	91.5254	53.4483	57.6271	51.7241	88.1356	55.1724	55.1724	66.1017	91.5254	57.6271	87.7193	49.1525	62.069	84.7458	66.1017	51.7241	50	51.7241	62.069	64.4068	55.1724	59.322	47.4576	55.9322	56.8966	63.7931	56.8966	66.1017	47.4576	49.1525	84.7458	47.4576	47.4576	55.9322	46.5517	58.6207	48.2759	44.0678	54.2373	55.1724	58.6207
6	evm.model.supercontig_768.1	CpWRKY11	II-d	62.069	60.3448	58.6207	60.3448	55.9322	84.7458	51.7241	55.9322	50	93.2203	53.4483	55.1724	64.4068	86.4407	55.9322	92.9825	49.1525	62.069	79.661	67.7966	53.4483	48.2759	50	62.069	64.4068	53.4483	57.6271	45.7627	55.9322	56.8966	62.069	56.8966	64.4068	49.1525	49.1525	86.4407	50.8475	47.4576	54.2373	46.5517	56.8966	48.2759	45.7627	52.5424	56.8966	58.6207
7	evm.model.supercontig_768.1	CpWRKY12	II-c	63.7931	65.5172	62.069	62.069	58.6207	53.4483	70.6897	58.6207	63.7931	53.4483	98.3051	81.3559	50	55.1724	50	55.3571	51.7241	62.069	52.5424	51.7241	68.9655	67.2414	65.5172	62.069	50	72.4138	46.5517	41.3793	58.6207	56.8966	67.2414	62.069	50	53.4483	47.4576	53.4483	53.4483	42.3729	58.6207	70.6897	65.5172	60.3448	41.3793	56.8966	70.6897	57.6271
8	evm.model.supercontig_72.18	CpWRKY13	II-c	60.3448	62.069	63.7931	63.7931	58.6207	50	68.9655	56.8966	63.7931	53.4483	86.4407	93.2203	48.2759	53.4483	48.2759	53.5714	53.4483	62.069	50.8475	50	68.9655	68.9655	65.5172	63.7931	50	70.6897	44.8276	41.3793	58.6207	55.1724	63.7931	58.6207	48.2759	53.4483	45.7627	50	51.7241	44.0678	58.6207	65.5172	63.7931	60.3448	41.3793	56.8966	68.9655	55.9322
9	evm.model.supercontig_2011.1	CpWRKY14	II-e	57.6271	49.1525	55.1724	56.8966	53.3333	64.4068	56.8966	54.2373	45.7627	64.4068	50	48.2759	96.6667	64.4068	83.3333	64.9123	48.3333	47.4576	69.4915	80	50.8475	51.7241	50	50	80	54.2373	75	50	53.3333	50	49.1525	45.7627	98.3333	50	43.3333	64.4068	48.3333	46.6667	53.3333	48.2759	53.4483	46.5517	46.6667	55	54.2373	52.5424
10	evm.model.supercontig_55.104	CpWRKY15	II-d	64.2857	64.2857	62.5	64.2857	59.6491	91.2281	55.3571	61.4035	53.5714	91.2281	57.1429	57.1429	70.1754	94.7368	61.4035	89.4737	52.6316	64.2857	89.4737	70.1754	55.3571	51.7857	53.5714	64.2857	68.4211	57.1429	63.1579	47.3684	59.6491	58.9286	66.0714	58.9286	70.1754	50.8772	50.8772	91.2281	52.6316	49.1228	57.8947	50	60.7143	50	47.3684	56.1404	58.9286	58.9286
11	evm.model.supercontig_127.25	CpWRKY18	II-a	55.9322	55.9322	56.8966	56.8966	58.3333	45.7627	53.4483	61.0169	52.5424	49.1525	53.4483	51.7241	45	49.1525	48.3333	50.8772	86.6667	57.6271	49.1525	41.6667	57.6271	56.8966	53.4483	53.4483	46.6667	54.2373	38.3333	41.6667	58.3333	48.2759	54.2373	54.2373	45	56.6667	41.6667	50.8475	75	41.6667	56.6667	51.7241	46.5517	58.6207	43.3333	58.3333	55.9322	52.5424
12	evm.model.supercontig_12.196	CpWRKY20	I	72.8814	88.1356	84.4828	84.4828	61.0169	60.3448	63.7931	62.069	69.4915	62.069	63.7931	63.7931	49.1525	62.069	49.1525	62.5	54.2373	93.2203	60.3448	52.5424	62.7119	62.069	72.4138	82.7586	50.8475	66.1017	50.8475	40.678	62.7119	72.4138	89.8305	79.661	49.1525	52.5424	42.3729	58.6207	54.2373	44.0678	62.7119	58.6207	75.8621	63.7931	42.3729	59.322	66.1017	55.9322
13	evm.model.supercontig_52.143	CpWRKY21	II-d	62.069	60.3448	58.6207	62.069	62.7119	84.7458	53.4483	64.4068	50	84.7458	55.9322	52.5424	67.7966	88.1356	59.322	85.9649	52.5424	60.3448	95	67.7966	53.4483	50	51.7241	60.3448	66.1017	55.1724	62.7119	47.4576	62.7119	56.8966	62.069	53.4483	67.7966	54.2373	46.6667	86.4407	52.5424	46.6667	61.0169	48.2759	56.8966	48.2759	45.7627	59.322	55.1724	54.2373
14	evm.model.supercontig_184.33	CpWRKY22	II-e	55.9322	50.8475	51.7241	53.4483	55	64.4068	56.8966	55.9322	44.0678	64.4068	50	48.2759	78.3333	64.4068	71.6667	66.6667	43.3333	49.1525	71.1864	93.3333	49.1525	48.2759	48.2759	51.7241	83.3333	55.9322	78.3333	46.6667	55	50	50.8475	45.7627	80	50	41.6667	64.4068	41.6667	51.6667	56.6667	50	56.8966	44.8276	50	55	54.2373	49.1525
15	evm.model.supercontig_18.82	CpWRKY23	II-c	66.1017	61.0169	65.5172	65.5172	55.9322	48.2759	81.0345	56.8966	62.7119	51.7241	70.6897	72.4138	55.9322	50	55.9322	53.5714	54.2373	61.0169	50	52.5424	88.1356	68.9655	62.069	63.7931	57.6271	81.3559	49.1525	44.0678	55.9322	56.8966	61.0169	61.0169	54.2373	52.5424	45.7627	48.2759	54.2373	52.5424	57.6271	68.9655	60.3448	68.9655	45.7627	57.6271	81.3559	59.322
16	evm.model.supercontig_2.345	CpWRKY25	I	74.5763	91.5254	84.4828	84.4828	64.4068	62.069	63.7931	65.5172	67.7966	62.069	67.2414	65.5172	49.1525	63.7931	49.1525	64.2857	52.5424	88.1356	60.3448	50.8475	61.0169	63.7931	94.8621	81.0345	50.8475	64.4068	49.1525	42.3729	62.7119	70.6897	93.2203	77.9661	49.1525	54.2373	42.3729	60.3448	54.2373	42.3729	62.7119	60.3448	74.1379	65.5172	40.678	61.0169	64.4068	57.6271
17	evm.model.supercontig_107.128	CpWRKY27	II-e	59.322	50.8475	51.7241	53.4483	55	64.4068	55.1724	55.9322	44.0678	62.7119	50	50	75	64.4068	71.6667	63.1579	45	50.8475	64.4068	76.6667	52.5424	50	50	53.4483	90	55.9322	70	46.6667	55	51.7241	50.8475	49.1525	76.6667	51.6667	45	61.0169	43.3333	55	55	50	56.8966	48.2759	51.6667	53.3333	59.322	54.2373
18	evm.model.supercontig_180.9	CpWRKY29	II-e	59.322	50.8475	51.7241	53.4483	51.6667	59.322	56.8966	52.5424	42.3729	61.0169	50	48.2759	76.6667	59.322	75	61.4035	45	50.8475	67.7966	80	50.8475	48.2759	50	53.4483	80	55.9322	78.3333	50	51.6667	51.7241	50.8475	47.4576	78.3333	51.6667	48.3333	59.322	43.3333	51.6667	51.6667	46.5517	56.8966	50	48.3333	51.6667	54.2373	54.2373
19	evm.model.supercontig_87.103	CpWRKY31	II-b	59.322	62.7119	60.3448	63.7931	92	57.6271	58.6207	88.1356	54.2373	54.2373	58.6207	56.8966	53.3333	59.322	50	57.8947	61.6667	61.0169	59.322	53.3333	54.2373	62.069	60.3448	60.3448	55	59.322	50	48.3333	95	62.069	62.7119	55.9322	53.3333	73.3333	40	55.9322	58.3333	48.3333	96.6667	58.6207	60.3448	56.8966	46.6667	93.3333	57.6271	49.1525
20	evm.model.supercontig_46.151	CpWRKY32	I	67.2414	67.2414	63.7931	65.5172	58.6207	53.4483	53.4483	56.8966	60.3448	55.1724	51.7241	55.1724	48.2759	56.8966	46.5517	57.1429	44.8276	70.6897	50	48.2759	56.8966	53.4483	58.6207	65.5172	51.7241	55.1724	50	44.8276	58.6207	93.1034	70.6897	63.7931	48.2759	56.8966	44.8276	56.8966	46.5517	37.931	56.8966	53.4483	62.069	55.1724	41.3793	56.8966	58.6207	51.7241
21	evm.model.supercontig_5.248	CpWRKY33	I	71.1864	86.4407	84.4828	84.4828	62.7119	62.069	67.2414	63.7931	69.4915	62.069	67.2414	65.5172	49.1525	63.7931	49.1525	64.2857	52.5424	86.4407	60.3448	50.8475	62.7119	62.069	75.8621	82.7586	50.8475	67.7966	50.8475	40.678	62.7119	70.6897	93.2203	77.9661	49.1525	54.2373	42.3729	60.3448	52.5424	44.0678	64.4068	60.3448	74.1379	65.5172	42.3729	62.7119	67.7966	55.9322
22	evm.model.supercontig_86.64	CpWRKY38	III	42.3729	40.678	43.1034	44.8276	45	44.0678	46.5517	45.7627	44.0678	44.0678	44.8276	50	45	42.3729	43.3333	41.3793	45	42.3729	38.9831	43.3333	45.7627	50	46.5517	43.1034	45	47.4576	43.3333	52.381	45	37.931	40.678	45.7627	45	41.6667	61.9048	38.9831	38.3333	58.7302	45	44.8276	51.7241	46.5517	53.9683	45	47.4576	45.7627
23	evm.model.supercontig_10.75	CpWRKY40	II-a	59.322	59.322	58.6207	60.3448	68.3333	52.5424	56.8966	69.4915	57.6271	55.9322	55.1724	55.1724	50	57.6271	46.6667	56.1404	83.3333	61.0169	57.6271	48.3333	52.5424	56.8966	58.6207	58.6207	51.6667	57.6271	43.3333	41.6667	68.3333	50	57.6271	52.5424	50	56.6667	36.6667	55.9322	86.6667	43.3333	66.6667	53.4483	50	53.4483	45	65	57.6271	50.8475
24	evm.model.supercontig_79.60	CpWRKY41	III	49.1525	45.7627	51.7241	51.7241	48.3333	45.7627	55.1724	49.1525	42.3729	49.1525	47.4576	47.4576	46.6667	47.4576	48.3333	50	43.3333	47.4576	48.3333	50	50.8475	55.1724	50	48.2759	55	55.9322	48.3333	68.254	48.3333	43.1034	47.4576	47.4576	48.3333	45	45.3125	45.7627	41.6667	82.8125	50	55.1724	55.1724	50	61.9048	50	54.2373	48.3333
25	evm.model.supercontig_684.1	CpWRKY42	II-b	55.9322	59.322	62.069	63.7931	91.6667	54.2373	56.8966	84.7458	55.9322	50.8475	56.8966	55.1724	53.3333	55.9322	50	54.386	65	57.6271	55.9322	50	55.9322	63.7931	58.6207	58.6207	51.6667	57.6271	48.3333	46.6667	90	56.8966	59.322	54.2373	53.3333	75	41.6667	52.5424	61.6667	48.3333	91.6667	58.6207	56.8966	56.8966	46.6667	93.3333	55.9322	47.4576
26	evm.model.supercontig_114.62	CpWRKY44	I	74.1379	75.8621	77.5862	77.5862	62.069	60.3448	68.9655	62.069	62.069	58.6207	62.069	65.5172	53.4483	58.6207	55.1724	58.9286	53.4483	75.8621	56.8966	58.6207	63.7931	63.7931	67.2414	72.4138	58.6207	70.6897	56.8966	44.8276	62.069	68.9655	77.5862	68.9655	55.1724	58.6207	46.5517	55.1724	50	50	62.069	62.069	82.7586	56.8966	44.8276	60.3448	67.2414	55.1724
27	evm.model.supercontig_807.4	CpWRKY45	II-c	62.069	65.5172	63.7931	65.5172	58.6207	46.5517	63.7931	60.3448	62.069	48.2759	62.069	62.069	50	50	50	50	51.7241	63.7931	46.5517	44.8276	70.6897	70.6897	68.9655	63.7931	51.7241	65.5172	44.8276	50	58.6207	51.7241	65.5172	65.5172	48.2759	53.4483	43.1034	48.2759	55.1724	53.4483	58.6207	70.6897	55.1724	75.8621	46.5517	58.6207	70.6897	58.6207
28	evm.TU.contig_32256.1	CpWRKY46	III	50.8475	45.7627	48.2759	50	48.3333	49.1525	53.4483	49.1525	42.3729	52.5424	49.1525	49.1525	53.3333	50.8475	50	53.4483	43.3333	49.1525	50	56.6667	55.9322	51.7241	50	48.2759	58.3333	54.2373	50	63.4921	48.3333	43.1034	49.1525	49.1525	51.6667	43.3333	48.4375	49.1525	43.3333	70.3125	50	50	50	55.1724	68.254	50	54.2373	48.3333
29	evm.model.supercontig_57.21	CpWRKY47	II-b	59.322	62.7119	60.3448	63.7931	93.3333	59.322	56.8966	88.1356	55.9322	55.9322	56.8966	58.6207	53.3333	62.7119	50	57.8947	61.6667	61.0169	57.6271	53.3333	54.2373	62.069	60.3448	60.3448	56.6667	57.6271	50	46.6667	93.3333	58.6207	62.7119	57.6271	53.3333	73.3333	41.6667	59.322	60	46.6667	93.3333	60.3448	60.3448	56.8966	48.3333	91.6667	62.7119	50.8475
30	evm.model.supercontig_9.36	CpWRKY48	II-c	71.1864	64.4068	68.9655	70.6897	59.322	50	81.0345	60.3448	61.0169	53.4483	72.4138	70.6897	55.9322	51.7241	59.322	55.3571	54.2373	64.4068	55.1724	54.2373	79.661	68.9655	65.5172	65.5172	61.0169	81.3559	52.5424	45.7627	61.0169	58.6207	64.4068	64.4068	57.6271	54.2373	45.7627	50	54.2373	50.8475	61.0169	72.4138	62.069	68.9655	45.7627	61.0169	88.1356	57.6271
31	evm.model.supercontig_169.18	CpWRKY49	II-c	59.322	55.9322	55.1724	55.1724	50.8475	55.1724	58.6207	53.4483	52.5424	58.6207	57.6271	55.9322	52.5424	56.8966	50.8475	58.9286	49.1525	54.2373	57.6271	50.8475	59.322	53.4483	55.1724	56.8966	55.9322	59.322	49.1525	45.7627	50.8475	48.2759	54.2373	52.5424	52.5424	47.4576	46.6667	58.6207	52.5424	46.6667	50.8475	56.8966	50	53.4483	50.8475	49.1525	57.6271	76.6667
32	evm.model.supercontig_126.49	CpWRKY50	II-c	64.2857	62.5	58.9286	60.7143	62.5	60.7143	64.2857	60.7143	55.3571	58.9286	66.0714	60.7143	51.7857	60.7143	50	57.1429	58.9286	62.5	60.7143	53.5714	64.2857	55.3571	62.5	62.5	55.3571	66.0714	50	41.0714	62.5	57.1429	64.2857	57.1429	51.7857	55.3571	42.8571	58.9286	53.5714	41.0714	60.7143	57.1429	55.3571	58.9286	42.8571	58.9286	66.0714	60.7143
33	evm.model.supercontig_919.2	CpWRKY51	II-c	62.069	60.3448	56.8966	58.6207	51.7241	58.6207	62.069	53.4483	56.8966	56.8966	65.5172	63.7931	51.7241	56.8966	50	57.1429	51.7241	58.6207	55.1724	53.4483	62.069	55.1724	62.069	60.3448	53.4483	63.7931	50	37.931	51.7241	55.1724	62.069	56.8966	51.7241	48.2759	44.8276	55.1724	46.5517	39.6552	51.7241	55.1724	56.8966	55.1724	37.931	50	63.7931	58.6207
34	evm.model.supercontig_3.53	CpWRKY53	III	49.1525	45.7627	44.8276	46.5517	53.3333	50.8475	50	54.2373	40.678	47.4576	48.2759	46.5517	51.6667	49.1525	50	50	45	44.0678	49.1525	55	45.7627	48.2759	53.4483	44.8276	58.3333	50.8475	50	74.6032	53.3333	46.5517	44.0678	47.4576	53.3333	48.3333	39.6825	49.1525	43.3333	76.1905	55	53.4483	51.7241	48.2759	63.4921	56.6667	52.5424	47.4576
35	evm.model.supercontig_19.45	CpWRKY55	III	45.7627	40.678	43.1034	43.1034	50	54.2373	44.8276	49.1525	40.678	54.2373	49.1525	49.1525	50	54.2373	45	53.4483	46.6667	44.0678	50	53.3333	47.4576	50	48.2759	43.1034	51.6667	45.7627	46.6667	60.3175	48.3333	39.6552	42.3729	44.0678	48.3333	46.6667	45.3125	52.5424	40	60.9375	48.3333	48.2759	53.4483	46.5517	57.1429	48.3333	47.4576	46.6667
36	evm.model.supercontig_1.104	CpWRKY57	II-c	68.9655	65.5172	63.7931	63.7931	58.6207	50	81.0345	58.6207	60.3448	53.4483	71.1864	71.1864	53.4483	51.7241	51.7241	55.3571	53.4483	65.5172	52.5424	51.7241	79.3103	63.7931	62.069	65.5172	55.1724	82.7586	48.2759	46.5517	58.6207	56.8966	65.5172	62.069	51.7241	53.4483	44.0678	50	53.4483	50.8475	60.3448	67.2414	60.3448	65.5172	44.8276	58.6207	81.0345	62.7119
37	evm.model.supercontig_127.27	CpWRKY60	II-a	62.7119	59.322	56.8966	56.8966	68.3333	52.5424	56.8966	71.1864	52.5424	54.2373	56.8966	53.4483	48.3333	55.9322	45	57.8947	80	55.9322	55.9322	46.6667	54.2373	55.1724	56.8966	55.1724	51.6667	57.6271	43.3333	41.6667	68.3333	53.4483	57.6271	50.8475	48.3333	60	38.3333	54.2373	80	43.3333	66.6667	55.1724	50	51.7241	43.3333	65	55.9322	52.5424
38	evm.model.supercontig_17.220	CpWRKY61	II-b	59.322	64.4068	63.7931	65.5172	88.3333	57.6271	56.8966	93.2203	57.6271	54.2373	58.6207	60.3448	51.6667	61.0169	48.3333	56.1404	68.3333	61.0169	55.9322	51.6667	55.9322	62.069	60.3448	60.3448	53.3333	57.6271	48.3333	46.6667	86.6667	55.1724	64.4068	57.6271	51.6667	70	41.6667	57.6271	63.3333	48.3333	85	60.3448	62.069	55.1724	46.6667	83.3333	59.322	52.5424
39	evm.model.supercontig_7.92	CpWRKY65	II-e	59.322	49.1525	51.7241	53.4483	56.6667	66.1017	56.8966	55.9322	44.0678	66.1017	50	48.2759	85	66.1017	75	68.4211	48.3333	49.1525	71.1864	78.3333	49.1525	48.2759	51.7241	50	75	55.9322	73.3333	51.6667	55	51.7241	50.8475	47.4576	86.6667	50	41.6667	66.1017	45	48.3333	56.6667	48.2759	53.4483	44.8276	45	56.6667	54.2373	50.8475
40	evm.model.supercontig_86.65	CpWRKY67	III	42.3729	40.678	43.1034	43.1034	43.3333	42.3729	46.5517	44.0678	44.0678	45.7627	44.8276	50	43.3333	40.678	45	43.1034	45	42.3729	37.2881	45	45.7627	50	46.5517	43.1034	45	47.4576	41.6667	52.381	43.3333	37.931	40.678	45.7627	43.3333	40	61.9048	38.9831	38.3333	57.1429	43.3333	44.8276	50	46.5517	53.9683	43.3333	49.1525	45.7627
41	evm.model.supercontig_18.56	CpWRKY69	II-e	59.322	49.1525	50	51.7241	56.6667	62.7119	56.8966	57.6271	45.7627	62.7119	51.7241	48.2759	80	66.1017	73.3333	66.6667	48.3333	45.7627	66.1017	75	49.1525	48.2759	50	48.2759	70	54.2373	66.6667	50	56.6667	50	49.1525	45.7627	81.6667	50	38.3333	64.4068	46.6667	45	55	51.7241	51.7241	46.5517	45	53.3333	54.2373	54.2373
42	evm.model.supercontig_19.44	CpWRKY70	III	46.5517	46.5517	45.614	47.3684	47.4576	43.1034	50.8772	48.2759	43.1034	43.1034	49.1228	50.8772	47.4576	43.1034	47.4576	42.8571	44.0678	48.2759	41.3793	45.7627	51.7241	52.6316	50.8772	49.1228	50.8475	51.7241	45.7627	55.7377	47.4576	38.5965	46.5517	50	45.7627	44.0678	45.9016	39.6552	42.3729	62.2951	47.4576	50.8772	49.1228	54.386	54.0984	47.4576	51.7241	48.2759
43	evm.model.supercontig_1195.2	CpWRKY71	II-c	70.6897	65.5172	67.2414	67.2414	58.6207	51.7241	86.2069	58.6207	60.3448	53.4483	70.6897	72.4138	53.4483	55.1724	56.8966	53.5714	55.1724	63.7931	55.1724	55.1724	82.7586	67.2414	65.5172	70.6897	56.8966	87.6552	55.1724	46.5517	58.6207	58.6207	65.5172	60.3448	55.1724	53.4483	44.8276	53.4483	53.4483	48.2759	56.8966	70.6897	63.7931	63.7931	48.2759	55.1724	81.0345	62.069
44	evm.model.supercontig_14.32	CpWRKY72	II-b	61.0169	64.4068	62.069	65.5172	90	57.6271	56.8966	96.6102	54.2373	54.2373	58.6207	56.8966	53.3333	61.0169	50	56.1404	66.6667	61.0169	59.322	53.3333	54.2373	62.069	60.3448	60.3448	56.6667	57.6271	50	48.3333	90	58.6207	64.4068	55.9322	53.3333	71.6667	40	57.6271	63.3333	48.3333	88.3333	60.3448	58.6207	56.8966	46.6667	86.6667	59.322	50.8475
45	evm.model.supercontig_1244.3	CpWRKY74	II-d	60.3448	58.6207	56.8966	58.6207	61.0169	86.4407	51.7241	62.7119	48.2759	84.7458	55.1724	51.7241	67.7966	84.7458	59.322	85.9649	54.2373	58.6207	88.1356	67.7966	51.7241	48.2759	53.4483	58.6207	67.7966	53.4483	61.0169	49.1525	61.0169	55.1724	60.3448	51.7241	67.7966	52.5424	45.7627	89.8305	50.8475	49.1525	59.322	46.5517	56.8966	46.5517	45.7627	57.6271	53.4483	53.4483
46	evm.model.supercontig_180.6	CpWRKY75	II-c	60.3448	60.3448	62.069	63.7931	58.6207	44.8276	65.5172	58.6207	58.6207	46.5517	63.7931	63.7931	48.2759	46.5517	51.7241	48.2143	50	58.6207	46.5517	48.2759	65.5172	72.4138	65.5172	63.7931	51.7241	67.2414	48.2759	50	58.6207	55.1724	60.3448	58.6207	50	51.7241	43.1034	44.8276	50	50	58.6207	74.1379	55.1724	70.6897	44.8276	58.6207	67.2414	53.4483
[truncated: 25 more columns]
