# Supplementary material for: Genome-Wide Analysis of WRKY and NAC Transcription Factors in Carica papaya L. and Their Possible Role in the Loss of Drought Tolerance by Recent Cultivars through the Domestication of Their Wild Ancestors
Source: Plants (Basel). 2023 Jul 26;12(15):2775. doi: 10.3390/plants12152775 (PMC10421361; doi:10.3390/plants12152775)
Supplement: Supplementary file 1 [file plants-12-02775-s001.zip › Supplementary Table S2. The BLASTP results of the amino acid sequences CpNACs found in the C. papaya cv. SunUp ge-nome that show the h.xlsx]

## Sheet: Hoja1
Table. Pairwise identity percentage between 132 AtNAC vs 66 CpNAC aminoacid sequences			NAC proteins in Arabidopsis thaliana
			ANAC001	NAC1	NAC1	NAP/ANAC3	NAP/ANAC3	ANAC001	NAM	ANAC001	ANAC001	ONAC003	OSNAC7	OSNAC8	TIP	TIP	TIP	ONAC003	ANAC011	OSNAC7	ANAC063-b	ANAC063-b	TIP	TIP	OSNAC7	ANAC063-b	ANAC063-b	ANAC063-b	NAP/ANAC3	NAP/ANAC3	ANAC011	ONAC22	ONAC003	ONAC003	ONAC003	NAP/ANAC3	OSNAC7	ANAC063-b	ANAC011	NAP/ANAC3	OSNAC7	NAM	ATAF	OSNAC7	OSNAC7	OSNAC7	NAM	ONAC22	ONAC22
			AT1G01010.1	AT1G56010.1	AT1G56010.2	AT3G15510.1	AT3G15500.1	AT1G02220.1	AT3G29035.1	AT1G02230.1	AT1G02250.1	AT1G03490.1	AT1G12260.1	AT2G27300.1	AT4G35580.1	AT4G35580.2	AT4G35580.3	AT1G28470.1	AT1G32510.1	AT1G32770.1	AT1G32870.1	AT1G32870.2	AT1G33060.1	AT1G33060.2	AT1G33280.1	AT1G34180.1	AT1G34180.2	AT1G34190.1	AT1G52880.1	AT1G52890.1	AT1G54330.1	AT1G26870.1	AT1G25580.1	AT1G60280.1	AT1G60350.1	AT1G61110.1	AT1G62700.1	AT1G64105.1	AT1G65910.1	AT1G69490.1	AT1G71930.1	AT1G76420.1	AT1G77450.1	AT1G79580.1	AT1G79580.2	AT1G79580.3	AT5G39610.1	AT2G02450.1	AT2G02450.2
No. sequences	NAC sequences in C. papaya	Designated CpNAC	AtNAC_1.1	AtNAC_1.2	AtNAC_1.3	AtNAC_2	AtNAC_3.1	AtNAC_3.2	AtNAC_3.3	AtNAC_4	AtNAC_5	AtNAC_6	AtNAC_7	AtNAC_8	AtNAC_9.1	AtNAC_9.2	AtNAC_9.3	AtNAC_10	AtNAC_11	AtNAC_12	AtNAC_13.1	AtNAC_13.2	AtNAC_14.1	AtNAC_14.2	AtNAC_15	AtNAC_16.1	AtNAC_16.2	AtNAC_17	AtNAC_18	AtNAC_19	AtNAC_20	AtNAC_21	AtNAC_22	AtNAC_23	AtNAC_24	AtNAC_25	AtNAC_26	AtNAC_27	AtNAC_28	AtNAC_29	AtNAC_30	AtNAC_31	AtNAC_32	AtNAC_33.1	AtNAC_33.2	AtNAC_33.3	AtNAC_34	AtNAC_35.1	AtNAC_35.2
1	evm.model.supercontig_10.25	CpNAC1	1.91707	75.4327	69.6534	34.122	34.2192	-10.6159	46.5918	10.9493	-2.66388	-55.9958	45.7959	16.7091	40.348	40.348	40.348	-25.6617	32.8514	40.5293	23.6785	23.6785	32.1242	32.1242	42.62	21.4479	20.7153	23.048	34.122	34.2192	45.1434	32.9159	-22.5364	-44.8815	-44.8815	32.0839	47.0081	-273.767	41.2213	30.6853	41.3621	50.0603	32.1242	37.9975	37.9975	37.9975	50.0603	29.1815	29.1815
2	evm.model.supercontig_80.94	CpNAC2	-1.85696	28.705	27.9824	86.6469	65.8251	2.86495	37.808	2.61394	2.61394	-55.8145	26.6031	27.8682	31.3454	31.3454	31.3454	-23.8374	27.4063	17.5084	30.6853	30.6853	31.3454	31.3454	39.7237	25.2045	25.2045	22.3471	82.8528	66.7467	33.9859	38.1888	-23.4278	-31.8241	-37.2308	76.6385	29.343	-181.341	34.5567	64.4235	30.0208	44.5439	61.7449	37.1391	37.1391	37.1391	42.687	41.9182	41.9182
3	evm.model.supercontig_4056.1	CpNAC4	-28.2395	-36.5241	-42.9467	-29.7063	-28.9668	-51.1458	-30.4056	31.3274	-29.6888	-99.47	-37.2308	-35.8123	-22.9232	-22.9232	-22.9232	-78.4791	-45.5287	-53.821	-31.8241	-31.8241	-25.2763	-25.2763	-39.3412	-38.6294	-38.6294	-41.4465	-30.1553	-28.9668	-29.2265	-31.3172	-76.3589	-77.7161	-73.4601	-35.3718	-37.2308	-285.015	-39.3215	-35.8123	-35.1927	-22.807	-34.3735	-37.2308	-37.2308	-37.2308	-25.2763	-42.3473	-42.3473
4	evm.model.supercontig_3.311	CpNAC7	-7.75589	38.0961	35.2168	30.6853	29.3247	1.67698	38.3814	14.5585	12.8778	-58.9235	86.8322	18.907	37.808	37.808	37.808	-47.8668	24.9694	68.2337	16.429	16.429	31.3542	31.3542	62.051	19.7654	19.0781	21.2921	33.2828	29.3247	42.62	34.17	-32.7454	-47.5907	-44.5135	26.6579	86.0887	-282.864	38.0961	38.4814	69.9246	40.2773	30.6853	67.0042	67.0042	67.0042	42.0182	29.9633	29.9633
5	evm.model.supercontig_2586.1	CpNAC10	-46.6337	-23.6763	-34.3735	-26.3692	-23.7611	-27.6293	-10.6159	-29.1678	-21.1636	-125.479	-34.9927	-47.1288	-25.988	-25.988	-25.988	83.6772	-43.0746	-35.0955	-31.9849	-31.9849	-21.109	-21.109	-23.4278	-40.8767	-42.3473	-40.8767	-26.3692	-23.7611	-37.1479	-37.869	50.5807	-67.8964	-71.9786	-23.8374	-34.9927	-282.864	-40.8767	-26.4279	-38.6294	-15.268	-31.9849	-24.1713	-24.1713	-24.1713	-10.6159	-37.1027	-37.1027
6	evm.model.supercontig_37.89	CpNAC12	-10.5679	35.4255	33.9429	21.6469	26.6031	-7.04414	37.7169	3.3157	5.15061	-64.3339	66.091	16.6401	25.2786	25.2786	25.2786	-37.9126	20.8872	82.2486	10.0804	10.0804	26.6579	26.6579	72.971	7.35911	6.69021	10.6928	22.8891	27.9824	34.0754	25.8063	-34.9927	-54.7563	-51.4773	21.6469	66.091	-327.825	31.3633	30.0295	59.7776	36.5502	30.6853	79.7876	79.7876	79.7876	40.1561	23.2745	23.2745
7	evm.model.supercontig_37.112	CpNAC14	-5.77903	33.6706	29.3059	24.54	34.7675	-4.38041	42.3113	15.7321	9.06297	-57.6648	29.3247	35.2763	76.4036	76.4036	76.4036	-39.3412	32.0098	24.6228	33.3881	33.3881	78.0036	78.0036	31.3633	35.8813	35.2168	37.1391	27.9824	36.092	47.0741	21.426	-30.9063	-43.6484	-40.7497	31.3454	29.3247	-128.238	48.6904	36.7889	27.272	38.5841	26.4889	25.1283	25.1283	25.1283	42.3113	22.681	22.681
8	evm.model.supercontig_26.135	CpNAC17	-9.86123	30.6853	25.5933	34.6593	32.8206	-2.81606	28.5651	-2.96194	-7.04414	-69.4596	31.392	26.305	39.1594	39.1594	39.1594	-41.7066	40.5293	18.3955	57.784	57.784	39.1594	39.1594	30.6853	65.4395	65.4395	66.3528	34.0754	32.8206	44.5689	22.3471	-38.6294	-52.6056	-52.6056	34.0301	32.7906	-175.154	52.9996	36.3206	27.8279	32.7615	35.5986	26.3681	26.3681	26.3681	29.9835	25.7373	25.7373
9	evm.TU.contig_33298.1	CpNAC18	-9.86123	38.5324	29.3059	63.1576	57.4332	-4.98221	35.4	-11.2697	-13.4203	-46.4072	30.6853	18.907	33.3881	33.3881	33.3881	-34.2492	30.0027	18.2555	23.2745	23.2745	33.3881	33.3881	32.7056	23.4879	23.4879	20.4574	64.0626	59.4535	22.1086	34.7127	-25.6617	-27.8081	-25.2763	69.0995	30.6853	-168.558	33.3881	62.9404	24.4549	37.9975	54.9931	30.6853	30.6853	30.6853	42.9986	34.8817	34.8817
10	evm.model.supercontig_80.93	CpNAC19	-9.86123	38.6896	31.3821	67.66	88.9543	-5.60527	41.9182	-3.67369	2.1532	-50.4077	32.0276	27.8279	36.092	36.092	36.092	-23.7611	41.5066	27.318	36.2423	36.2423	34.7675	34.7675	37.9015	27.8279	27.8279	24.8866	63.9559	88.9543	41.5066	46.5077	-26.0668	-33.6462	-36.4633	67.66	32.0276	-168.558	46.5077	60.1092	25.1283	39.5046	61.0848	30.6853	30.6853	30.6853	46.7972	49.1587	49.1587
11	evm.model.supercontig_38.43	CpNAC20	-4.98221	29.7097	32.0098	25.6842	33.9859	-8.40135	34.6074	3.5818	-2.24509	-53.1476	37.2236	30.6853	41.3537	41.3537	41.3537	-46.1518	49.3439	22.9892	35.9497	35.9497	40.1561	40.1561	37.2236	32.0098	31.3454	29.343	27.5304	33.9859	77.191	30.0208	-46.3853	-48.3024	-48.3024	24.3939	37.2236	-112.026	64.7923	29.3781	42.687	42.1628	35.9497	29.343	29.343	29.343	37.1391	30.6853	30.6853
12	evm.model.supercontig_14.2	CpNAC21.1	-25.7677	35.9221	34.6858	28.8504	44.0384	-26.8511	33.6706	-22.7824	-16.1133	-116.905	24.3674	6.28752	20.5757	20.5757	20.5757	-35.4546	15.5813	17.4681	11.6809	11.6809	18.425	18.425	33.7312	9.7761	9.7761	9.7761	27.8944	44.0384	23.5027	76.1915	-44.4114	-44.9473	-32.6871	32.4871	28.6234	-213.549	18.425	41.0231	23.3522	36.5122	34.6074	23.3522	23.3522	23.3522	37.5172	34.3894	34.3894
13	evm.model.supercontig_128.20	CpNAC21.2	-17.1637	20.507	24.6228	32.6787	39.141	-15.1455	32.1242	-8.43263	-6.32729	-47.3306	21.4479	12.0077	25.6663	25.6663	25.6663	-47.6891	23.5901	15.7321	17.5276	17.5276	22.681	22.681	29.9418	22.2295	22.2295	20.748	32.0276	39.141	27.0219	75.9908	-51.6347	-48.9152	-42.4613	31.3542	21.4479	-144.235	33.4632	34.2192	25.4406	29.2254	37.6811	19.0893	19.0893	19.0893	33.5426	37.808	37.808
14	evm.model.supercontig_53.116	CpNAC22	-33.1806	-31.0583	-33.5001	-36.3989	-25.2763	-29.3921	-12.2143	-14.7402	-17.272	-104.41	-31.2186	-46.6337	-19.9083	-19.9083	-19.9083	53.3716	-33.5001	-40.1332	-30.9921	-30.9921	-19.9083	-19.9083	-30.4464	-40.1799	-41.7066	-40.1799	-33.5001	-25.2763	-39.4077	-44.299	82.7754	-60.9438	-64.8659	-30.683	-31.2186	-280.666	-37.1027	-25.2763	-44.121	-22.2226	-33.9774	-34.1174	-34.1174	-34.1174	-12.2143	-44.299	-44.299
15	evm.model.supercontig_27.81	CpNAC25	-3.79877	28.705	27.9824	81.7678	67.66	4.73416	39.0503	2.61394	6.25071	-55.8145	29.343	26.4293	33.9429	33.9429	33.9429	-23.8374	31.3284	21.6469	33.3521	33.3521	35.2168	35.2168	38.4814	27.9824	27.9824	25.2045	79.1894	67.66	33.9859	36.9767	-20.896	-31.8241	-37.2308	80.329	32.0098	-152.573	33.2828	66.2253	25.9386	42.1628	62.7111	38.3814	38.3814	38.3814	45.0401	40.6603	40.6603
16	evm.model.supercontig_29.118	CpNAC26	-3.67369	38.3814	35.3373	33.317	34.6593	3.5818	45.9045	11.1683	12.8778	-58.2409	91.8874	17.3321	33.3521	33.3521	33.3521	-37.8914	31.3821	70.798	18.7308	18.7308	27.9454	27.9454	66.2194	20.4574	19.7654	23.4879	32.0098	34.6593	40.0882	33.5024	-26.4279	-54.0445	-47.5907	33.317	92.5892	-280.666	38.7978	42.8408	66.3528	42.9986	32.0276	68.3201	68.3201	68.3201	48.2301	27.7439	27.7439
17	evm.model.supercontig_21.173	CpNAC27	-95.7745	-74.92	-43.5085	-53.2898	-40.9825	-79.1759	-30.7157	-65.8228	-79.1759	-83.8279	-50.9908	-63.2695	-29.9283	-29.9283	-29.9283	-104.476	-38.6294	-43.2814	-56.3976	-56.3976	-43.2814	-43.2814	-42.1386	-48.1605	-48.1605	-48.1605	-48.1605	-40.9825	-43.2814	-48.1605	-100.882	-153.143	-128.011	-53.2898	-45.8615	31.7238	-34.1843	-50.9908	-37.4866	-39.8129	-56.3976	-38.6294	-38.6294	-38.6294	-30.7157	-43.2814	-43.2814
18	evm.model.supercontig_178.32	CpNAC28	2.399	38.8531	39.5046	41.3537	44.0384	1.41832	47.0081	14.0462	5.0311	-50.4077	37.4906	41.3621	49.8204	49.8204	49.8204	-34.9927	51.6924	36.6276	47.2838	47.2838	48.6904	48.6904	48.2057	45.9045	45.2219	44.721	41.4894	44.0384	73.8293	37.3102	-31.9849	-37.9126	-43.7966	36.4747	41.3621	-33.8486	86.185	41.9182	46.7972	47.499	45.9975	40.6603	40.6603	40.6603	47.0081	36.3206	36.3206
19	evm.model.supercontig_1.48	CpNAC29	1.67698	31.7324	24.8866	62.3522	58.7755	-0.063188	40.0882	-0.26483	5.45101	-42.9467	31.3726	30.6853	37.4906	37.4906	37.4906	-22.9948	36.1661	25.8734	32.1242	32.1242	36.1661	36.1661	39.3864	24.8012	24.8012	24.8012	60.4291	58.7755	34.8238	42.62	-19.8696	-26.7689	-34.9927	65.1693	34.0754	-115.176	41.3621	82.9374	28.5946	40.2163	59.4535	30.6853	30.6853	30.6853	42.62	45.6793	45.6793
20	evm.TU.contig_30558.1	CpNAC30	-12.7186	43.7881	38.4814	32.6526	30.6853	-11.3001	36.6276	6.95246	-0.458334	-69.4596	68.1546	19.7654	36.5502	36.5502	36.5502	-47.8668	30.6853	62.9404	21.856	21.856	33.9859	33.9859	61.7449	21.2921	20.6048	19.7654	33.9429	29.3247	40.6603	34.17	-32.7454	-45.2252	-45.2252	30.0208	68.1546	-280.666	44.3875	34.0301	85.4415	42.3113	30.6853	61.0848	61.0848	61.0848	41.6287	29.9633	29.9633
21	evm.model.supercontig_286.12	CpNAC31	-1.69343	56.4682	48.9174	38.4814	43.3267	-11.3318	63.008	-0.26483	-10.5833	-54.9619	42.9986	29.9835	38.5841	38.5841	38.5841	-20.147	30.6853	33.9429	34.8817	34.8817	39.842	39.842	46.5918	27.8682	27.1761	27.8682	37.2236	43.3267	47.0081	42.7805	-14.624	-22.0902	-24.5594	39.1594	41.7715	-278.419	45.0892	44.5689	39.842	79.1361	47.7198	38.4814	38.4814	38.4814	64.8948	42.2235	42.2235
22	evm.model.supercontig_84.41	CpNAC32	-5.60527	25.393	14.8029	31.3454	42.2235	-9.13395	17.8374	-14.3064	-7.71061	-59.6015	8.02066	-1.69343	8.03252	8.03252	8.03252	-42.2399	-0.994665	3.2416	-1.16009	-1.16009	8.03252	8.03252	12.171	-0.644183	-0.644183	-2.549	35.9497	42.2235	6.25071	12.7267	-28.2395	-33.6462	-39.362	30.6853	11.4693	-221.888	0.537742	36.8728	5.55384	17.8374	47.2245	14.8029	14.8029	14.8029	22.5627	23.1629	23.1629
23	evm.model.supercontig_118.26	CpNAC33	-14.1172	36.4011	33.317	32.6526	32.0276	-3.67369	40.8205	5.55384	1.91707	-62.3137	67.4068	15.9528	32.0276	32.0276	32.0276	-21.6395	29.2867	72.9267	19.4375	19.4375	33.3521	33.3521	72.971	10.0804	9.39308	15.0401	33.9429	32.0276	41.9182	31.392	-29.1678	-58.1464	-48.3024	38.9439	66.4851	-276.12	40.6603	37.2236	58.129	40.2773	37.9015	87.7398	87.7398	87.7398	44.3712	27.0219	27.0219
24	evm.model.supercontig_14.101	CpNAC34	5.45101	53.9658	49.358	36.5502	41.9182	-6.25073	75.2365	6.17304	-1.52307	-51.0998	41.0843	32.0839	44.721	44.721	44.721	-12.9149	31.3821	32.6271	36.2423	36.2423	44.721	44.721	47.7614	30.6853	29.9932	29.2867	35.2763	41.9182	47.7198	42.7805	-19.6251	-36.4633	-33.6462	37.808	42.3113	-280.666	43.3267	41.9182	36.6276	62.051	42.62	36.5502	36.5502	36.5502	81.6387	36.3206	36.3206
25	evm.model.supercontig_566.2	CpNAC35	-73.9116	10.6182	-28.9668	-20.3973	-8.40135	-51.1458	-12.8465	-44.6919	-32.9136	-163.906	-11.365	-32.9136	-8.40135	-8.40135	-8.40135	-56.2185	-30.4056	3.85888	-12.7186	-12.7186	-12.8465	-12.8465	-8.40135	-9.86123	-9.86123	-18.5624	-23.2144	-12.8465	-26.0254	-25.9543	-103.143	-77.7773	-69.7731	-18.9584	-11.365	-278.872	-31.4321	-12.8465	-32.9136	-23.8374	1.41832	-5.60527	-5.60527	-5.60527	-12.8465	55.3713	55.3713
26	evm.model.supercontig_320.2	CpNAC36	-12.0118	36.1511	24.4332	32.1242	32.1452	0.674823	30.6853	0.457195	6.17304	-60.2269	26.1043	12.0077	24.7134	24.7134	24.7134	-34.6448	32.8832	29.2038	34.9412	34.9412	30.6853	30.6853	28.438	32.0839	32.0839	30.6853	33.5024	30.6853	25.2786	35.3373	-34.5136	-21.1636	-18.6318	37.0479	27.6547	-129.672	38.6317	38.5185	31.4233	35.7405	38.4084	29.9527	29.9527	29.9527	33.6267	49.373	49.373
27	evm.model.supercontig_244.7	CpNAC38	-0.981679	48.5901	43.2016	40.4017	44.5689	-4.14539	61.7449	13.3189	0.457195	-45.0373	42.9986	36.1661	45.4083	45.4083	45.4083	-12.1602	28.5651	34.6074	36.2423	36.2423	44.2107	44.2107	53.4126	31.3821	30.6853	31.3821	40.4017	44.5689	44.0384	35.5986	-21.4444	-28.9668	-28.9668	42.3113	44.2107	-209.104	43.3267	45.7959	38.5841	60.4291	45.2807	45.2219	45.2219	45.2219	66.4851	32.1242	32.1242
28	evm.model.supercontig_200.10	CpNAC40	-43.5085	-72.551	-61.8488	-41.3693	-27.7095	-50.8897	-37.6992	-52.7945	-48.5385	-78.2949	-43.3251	-47.2472	-40.3994	-40.3994	-40.3994	-57.1698	-52.6056	-59.1894	-31.2186	-31.2186	-33.5001	-33.5001	-38.6294	-34.9927	-35.9143	-42.4035	-41.3693	-24.3194	-44.2384	-48.5385	-65.026	-53.7335	-53.7335	-34.2234	-47.2472	-229.584	-45.1434	-38.6294	-52.2427	-34.0624	-31.2186	-43.3251	-43.3251	-43.3251	-37.6992	-56.2918	-56.2918
29	evm.model.supercontig_4.138	CpNAC41	1.18447	32.9842	29.1815	41.5066	30.6853	4.14765	35.0655	4.59689	4.59689	-60.2269	29.2038	14.7788	29.9527	29.9527	29.9527	-39.4327	29.9527	26.2401	21.9147	21.9147	28.4712	28.4712	29.9527	20.5599	20.5599	18.907	41.5066	32.1452	38.5185	26.8534	-39.4593	-37.869	-44.121	40.9331	33.584	-268.888	35.7405	43.1151	22.3154	36.4011	41.2213	23.9913	23.9913	23.9913	40.6225	32.9495	32.9495
30	evm.model.supercontig_67.60	CpNAC42	-6.0872	18.59	24.8259	35.0025	39.6465	-11.4742	22.277	-4.65559	1.6623	-43.3547	29.8821	15.001	21.7725	21.7725	21.7725	-38.6294	21.7725	14.255	9.50946	9.50946	14.7521	14.7521	29.8821	14.5211	14.5211	14.5211	37.0479	39.6465	25.1061	49.1503	-29.3401	-50.8184	-43.6725	35.0025	28.256	-252.636	25.1061	37.3298	29.0852	24.9224	29.1349	17.1051	17.1051	17.1051	24.0161	30.6853	30.6853
31	evm.model.supercontig_57.70	CpNAC45	6.69021	23.9412	23.8902	20.3056	15.2702	-9.86123	26.2401	9.03983	-1.49623	-63.064	12.8778	17.1307	29.9835	29.9835	29.9835	-28.4016	19.266	8.02066	21.5881	21.5881	32.7615	32.7615	12.171	18.7308	16.1671	17.1307	18.7308	15.2702	29.2038	18.5492	-28.0934	-47.1288	-53.7979	17.1307	12.8778	12.8238	33.584	19.266	13.8518	22.4409	17.8374	13.15	13.15	13.15	29.2254	11.5798	11.5798
32	evm.model.supercontig_435.1	CpNAC47	-8.4626	34.7675	32.0646	59.4535	56.4076	-4.26536	38.6896	-3.67369	-5.69396	-42.1386	35.3373	21.1543	39.2714	39.2714	39.2714	-20.147	34.0754	26.064	30.6853	30.6853	40.5293	40.5293	37.9015	27.8279	27.8279	27.8279	60.3925	56.4076	32.0646	37.3992	-19.6251	-28.9668	-21.3682	64.6935	34.0301	-276.12	37.3992	55.1695	29.3247	38.6896	54.3242	40.9507	40.9507	40.9507	43.6906	40.9331	40.9331
33	evm.model.supercontig_80.14	CpNAC48	-20.9838	-35.1609	-28.2616	-7.39197	-3.85084	-36.0092	-22.723	-18.9584	-21.8572	-87.5843	-15.9767	-15.9767	-14.8623	-14.8623	-14.8623	-46.1518	-33.0055	-22.0502	-4.00181	-4.00181	-9.86123	-9.86123	-17.8655	-9.0244	-9.86123	-14.1537	-9.86123	-1.38158	-19.8242	-26.5666	-52.3053	-46.6337	-46.6337	-7.39197	-10.7123	-268.888	-20.6826	-6.38262	-14.1537	-14.2672	5.68018	-15.9767	-15.9767	-15.9767	-17.0071	-35.2393	-35.2393
34	evm.model.supercontig_80.19	CpNAC49	-23.9691	-35.1609	-28.2616	-7.39197	-3.85084	-36.0092	-22.723	-21.8572	-18.9584	-82.4549	-13.3098	-15.9767	-14.8623	-14.8623	-14.8623	-43.0746	-33.0055	-22.0502	-4.00181	-4.00181	-9.86123	-9.86123	-17.8655	-9.0244	-9.86123	-14.1537	-9.86123	-1.38158	-19.8242	-26.5666	-45.6362	-46.6337	-42.9969	-7.39197	-8.18052	-199.573	-23.5813	-6.38262	-16.8206	-14.2672	5.68018	-15.9767	-15.9767	-15.9767	-17.0071	-35.2393	-35.2393
35	evm.model.supercontig_1.141	CpNAC50	-14.3064	18.6489	13.15	32.6526	39.6259	-20.6409	11.1683	-9.86123	-5.60527	-56.9959	11.4693	-1.69343	11.3662	11.3662	11.3662	-45.9319	10.9855	1.47164	4.44886	4.44886	4.5839	4.5839	12.171	3.05994	3.05994	1.22503	34.6593	39.6259	14.8029	17.5276	-40.0893	-45.4245	-48.5994	30.6853	14.8029	-221.888	5.94446	32.7906	10.7724	12.8778	44.7553	14.8029	14.8029	14.8029	17.8374	18.362	18.362
36	evm.model.supercontig_80.23	CpNAC51	-18.085	-44.6919	-34.5136	-12.393	-3.85084	-29.3401	-25.7083	-24.8425	-21.8572	-92.991	-15.9767	-18.7166	-9.86123	-9.86123	-9.86123	-43.0746	-29.9283	-24.8673	0.760992	0.760992	-7.45147	-7.45147	-15.1256	-9.0244	-9.86123	-16.8206	-14.9906	-1.38158	-19.8242	-23.5813	-45.6362	-50.4077	-42.9969	-9.86123	-13.3098	-268.888	-20.6826	-8.98017	-14.1537	-19.8242	3.38123	-18.7166	-18.7166	-18.7166	-19.8242	-35.2393	-35.2393
37	evm.model.supercontig_17.29	CpNAC56	-11.9232	-22.6446	-20.3973	11.2697	1.91707	-7.82034	-16.3151	-20.7415	-7.82034	-71.9	-1.93629	-11.9232	-6.96248	-6.96248	-6.96248	-55.8145	-27.2966	-5.97725	-11.989	-11.989	-4.14539	-4.14539	3.62069	-11.9232	-11.9232	-11.9232	11.2697	1.91707	-18.6581	-2.96194	-62.8306	-37.6244	-37.6244	6.39066	3.62069	-280.666	-16.3151	7.3238	-0.144854	-6.78406	9.92135	-2.96194	-2.96194	-2.96194	-6.78406	-7.82034	-7.82034
38	evm.TU.contig_29561.1	CpNAC57	4.30382	34.8526	34.17	36.4747	36.2423	1.41832	39.5046	8.73523	3.12628	-50.4077	36.1661	34.8238	48.6904	48.6904	48.6904	-37.8914	53.7758	32.7056	39.9635	39.9635	47.5476	47.5476	42.0688	41.0843	40.4017	41.0843	37.808	36.2423	70.3507	30.6853	-34.8837	-37.9126	-43.7966	36.4747	38.7978	-282.864	73.5698	39.3864	41.9182	46.3014	40.9331	39.3864	39.3864	39.3864	42.0688	34.9412	34.9412
39	evm.model.supercontig_3.509	CpNAC58	-3.54334	55.3713	49.1424	39.842	43.4974	-4.76922	67.8185	5.7637	1.91707	-43.6484	49.1503	24.8012	40.6603	40.6603	40.6603	-18.6318	32.0839	42.1628	33.5426	33.5426	38.0961	38.0961	47.9807	31.392	30.6853	31.392	42.3113	43.4974	47.2245	37.0479	-10.6517	-32.9136	-24.9093	39.2714	49.1503	-206.805	42.7805	42.7805	42.4636	65.5549	42.9455	42.9986	42.9986	42.9986	73.2252	37.7805	37.7805
40	evm.model.supercontig_33.207	CpNAC66	-36.4633	-45.2252	-45.9319	-34.0385	-31.6336	-61.6818	-35.8123	-32.3556	-46.8738	-94.591	-37.2308	-38.6294	-32.6871	-32.6871	-32.6871	-78.4791	-47.7586	-53.1476	-36.5241	-36.5241	-37.9515	-37.9515	-39.3412	-37.9326	-37.9326	-40.7497	-32.6871	-31.6336	-26.6948	-35.8895	-85.06	-77.7161	-73.4601	-37.3049	-34.4909	-282.864	-38.6294	-30.4056	-37.9326	-27.8081	-26.3692	-40.0479	-40.0479	-40.0479	-30.4056	-42.3473	-42.3473
41	evm.model.supercontig_12.156	CpNAC67	-18.085	-49.8212	-37.7926	-14.9906	-6.38262	-29.3401	-25.7083	-21.8572	-16.1413	-87.5843	-15.9767	-15.9767	-12.3305	-12.3305	-12.3305	-43.0746	-33.0055	-22.0502	-1.59206	-1.59206	-7.45147	-7.45147	-12.4588	-9.0244	-9.86123	-14.1537	-17.6574	-3.85084	-17.0071	-23.5813	-52.3053	-50.4077	-50.4077	-14.9906	-10.7123	-268.888	-20.6826	-8.98017	-14.1537	-17.0071	3.38123	-15.9767	-15.9767	-15.9767	-19.8242	-31.9603	-31.9603
42	evm.TU.contig_38280.1	CpNAC68	-18.085	-44.6919	-34.5136	-12.393	-3.85084	-29.3401	-25.7083	-24.8425	-21.8572	-92.991	-15.9767	-18.7166	-9.86123	-9.86123	-9.86123	-43.0746	-29.9283	-24.8673	0.760992	0.760992	-7.45147	-7.45147	-15.1256	-9.0244	-9.86123	-16.8206	-14.9906	-1.38158	-19.8242	-23.5813	-45.6362	-50.4077	-42.9969	-9.86123	-13.3098	-268.888	-20.6826	-8.98017	-14.1537	-19.8242	3.38123	-18.7166	-18.7166	-18.7166	-19.8242	-35.2393	-35.2393
43	evm.TU.contig_45261.1	CpNAC69	-18.377	-52.6056	-37.6632	-17.8655	-7.82034	-27.8874	-15.9237	-19.3922	-16.1133	-79.1759	-9.86123	-12.8465	-14.6468	-14.6468	-14.6468	-40.2824	-28.0934	-16.6932	-7.88097	-7.88097	-8.93099	-8.93099	-8.876	-7.93809	-8.90428	-13.8221	-21.0404	-4.83505	-13.8221	-21.3923	-54.3298	-57.0598	-57.0598	-17.8655	-4.14539	-221.888	-21.0404	-10.8975	-10.8368	-15.9237	0.880796	-12.8465	-12.8465	-12.8465	-15.9237	-24.7825	-24.7825
44	evm.model.supercontig_94.54	CpNAC70	-22.5175	19.3912	15.7107	33.0663	33.2828	0.96013	16.5774	2.61394	4.44886	-68.5075	23.8799	6.63175	18.0812	18.0812	18.0812	-35.0955	6.74487	4.32683	13.9188	13.9188	15.0507	15.0507	22.3471	14.1603	13.5003	15.7107	33.7067	33.2828	11.6499	18.907	-43.9539	-42.9467	-49.0091	28.8725	26.6579	-291.202	14.3949	32.5781	15.9217	15.4937	38.9439	18.0812	18.0812	18.0812	19.5627	23.3828	23.3828
45	evm.model.supercontig_90.52	CpNAC71	-7.71061	34.8526	32.7906	33.2828	39.6259	-2.66388	38.7978	5.7637	5.7637	-54.2747	34.17	36.1661	40.9507	40.9507	40.9507	-43.9539	70.3734	27.9454	40.5293	40.5293	40.9507	40.9507	40.2163	39.1594	38.4814	40.4017	36.5502	39.6259	58.789	35.3373	-37.869	-40.0893	-40.0893	31.9925	35.5305	-285.015	61.7008	40.0882	30.6853	37.4906	37.6811	38.7978	38.7978	38.7978	40.0882	39.7507	39.7507
46	evm.model.supercontig_11.52	CpNAC72	-15.6182	27.7294	21.6827	33.0663	38.2839	-2.96194	22.4615	6.25071	2.61394	-55.1544	23.8799	11.7611	22.4615	22.4615	22.4615	-32.3556	9.97096	8.97883	13.9188	13.9188	19.5627	19.5627	27.9824	12.5855	11.9254	14.1603	36.0597	38.2839	14.8248	21.8057	-40.8767	-42.9467	-49.0091	33.6353	26.6579	-181.341	20.3669	36.2595	17.4255	18.5708	38.9439	23.8799	23.8799	23.8799	25.2786	23.3828	23.3828
47	evm.model.supercontig_83.99	CpNAC73	-43.3547	-23.6763	-31.6336	-28.9668	-21.1636	-33.3452	-8.36866	-29.1678	-29.1678	-107.247	-29.4357	-40.8767	-25.988	-25.988	-25.988	80.7993	-46.1518	-32.3556	-31.9849	-31.9849	-25.988	-25.988	-20.896	-37.8914	-39.362	-37.8914	-31.6336	-21.1636	-37.1479	-34.8837	49.1282	-76.2346	-80.6797	-28.9668	-29.4357	-282.864	-37.8914	-26.4279	-32.9136	-15.268	-26.4279	-21.6395	-21.6395	-21.6395	-8.36866	-37.1027	-37.1027
48	evm.model.supercontig_165.12	CpNAC74	-2.81606	60.9573	50.9377	36.8728	37.6811	-12.9149	44.2107	12.0077	-3.40738	-50.0487	41.5066	20.8661	42.2235	42.2235	42.2235	-23.7611	35.6685	32.0646	31.4233	31.4233	43.4974	43.4974	42.62	19.9881	19.266	19.9881	35.5305	37.6811	43.8531	29.1815	-28.8839	-39.3842	-42.4613	41.5066	40.2163	-202.042	46.4173	36.3206	42.0688	49.8204	37.0479	33.4252	33.4252	33.4252	45.4083	28.4038	28.4038
49	evm.model.supercontig_78.40	CpNAC75	-42.5825	-26.3692	-33.6462	-28.2395	-17.8655	-26.8511	-7.61394	-22.9948	-31.2186	-118.324	-26.0254	-34.2492	-25.2763	-25.2763	-25.2763	68.9845	-39.362	-34.3735	-28.4016	-28.4016	-22.807	-22.807	-22.6787	-40.1332	-41.6147	-40.1332	-30.9063	-17.8655	-33.5001	-34.1174	54.2575	-76.2346	-76.2346	-25.6419	-23.4278	-282.864	-34.2492	-17.8655	-29.4357	-14.5132	-17.8655	-20.896	-20.896	-20.896	-7.61394	-36.3305	-36.3305
50	evm.model.supercontig_64.115	CpNAC78	-11.2697	37.7949	36.1661	63.6681	67.66	-3.67369	45.0892	-3.1019	0.744728	-52.8857	32.0276	25.6663	39.842	39.842	39.842	-26.4279	43.4974	28.6785	40.2163	40.2163	36.0199	36.0199	37.9015	29.2668	29.2668	27.8279	64.6159	67.66	45.9975	43.8622	-23.3269	-27.5069	-30.1737	66.4851	33.3521	-209.104	48.4367	55.7431	29.3247	44.0384	89.1049	34.0301	34.0301	34.0301	49.852	47.2245	47.2245
51	evm.model.supercontig_113.19	CpNAC79	-31.7827	-16.5304	-21.924	-5.41605	-2.96194	-37.0546	-24.1112	-37.0546	-28.0934	-57.307	-5.31499	-37.869	-16.7605	-16.7605	-16.7605	-59.6015	-30.683	-20.147	-11.4742	-11.4742	-16.7605	-16.7605	-17.0933	-19.6251	-21.1636	-19.6251	-1.16009	-0.764051	-21.4444	-23.3269	-60.9438	-25.2763	-30.9921	-1.16009	-7.56228	-280.666	-22.2226	1.38657	-22.9948	-11.4361	5.55384	-15.3962	-15.3962	-15.3962	-21.4444	-14.7402	-14.7402
52	evm.model.supercontig_192.19	CpNAC81	-56.3976	-20.0395	-40.1332	-20.896	-18.8469	-59.3934	-43.3547	-59.3934	-48.4734	-92.4249	-26.4279	-63.2253	-30.9063	-30.9063	-30.9063	-75.2539	-50.4077	-37.8914	-37.8451	-37.8451	-36.4633	-36.4633	-34.8837	-44.121	-45.6362	-44.121	-16.017	-18.8469	-50.0239	-39.4077	-82.0333	-35.5523	-41.8043	-20.896	-31.9849	-123.749	-50.7901	-18.8469	-38.6294	-25.6617	-11.4361	-29.9283	-29.9283	-29.9283	-37.1027	-29.6682	-29.6682
53	evm.model.supercontig_42.145	CpNAC82	-0.26483	30.6853	29.9835	31.9925	29.2464	-3.54334	32.0839	9.08778	10.8577	-48.7099	23.4879	34.7675	31.3454	31.3454	31.3454	-38.6294	28.0536	14.1603	50.3063	50.3063	32.6526	32.6526	27.1262	39.842	39.1594	39.842	33.317	29.2464	40.9507	25.05	-38.6294	-40.8113	-37.9126	28.705	23.4879	-289.182	39.6084	35.4643	19.7654	29.2668	30.6853	21.9841	21.9841	21.9841	34.8238	24.7134	24.7134
54	evm.model.supercontig_99.63	CpNAC83	-5.69396	37.7949	34.122	47.1357	38.5841	1.18447	36.7889	2.86495	6.56908	-52.8857	30.6853	26.305	40.0882	40.0882	40.0882	-22.9948	34.8817	34.6593	36.4011	36.4011	40.0882	40.0882	37.3992	33.5024	33.5024	33.5024	47.1357	38.5841	42.2235	39.0234	-28.0934	-27.5069	-30.1737	50.0224	33.4252	-166.259	45.9975	53.1356	29.9932	41.9182	50.0603	36.0199	36.0199	36.0199	43.1605	36.4011	36.4011
55	evm.model.supercontig_33.206	CpNAC84	-30.1737	-39.7105	-45.2252	-30.8333	-23.1101	-53.7979	-43.7966	-26.3692	-26.3692	-93.9084	-45.2252	-35.0955	-29.4727	-29.4727	-29.4727	-70.4748	-50.0705	-62.3137	-33.7842	-33.7842	-29.4727	-29.4727	-44.5135	-40.7497	-40.7497	-43.6484	-26.3162	-23.1101	-33.0725	-40.0479	-72.2767	-76.9781	-72.7221	-29.0374	-42.2399	-215.7	-37.9326	-26.3692	-37.2308	-32.3556	-25.6419	-42.2399	-42.2399	-42.2399	-37.9126	-44.6919	-44.6919
56	evm.model.supercontig_594.1	CpNAC87	-2.24509	53.9658	46.0057	39.0503	42.62	-1.34545	76.7068	14.0462	5.0311	-45.0373	45.4083	29.9735	42.9986	42.9986	42.9986	-9.86123	28.5651	35.8146	34.8817	34.8817	42.9986	42.9986	49.6095	26.4293	25.7373	24.9694	37.808	42.62	45.2807	40.2163	-13.8458	-33.6462	-20.6409	40.9507	45.4083	-209.104	42.0688	41.3621	38.5841	59.124	45.7959	43.3605	43.3605	43.3605	78.3329	34.9412	34.9412
57	evm.model.supercontig_195.35	CpNAC89	-3.79877	0.96013	1.91707	4.32683	13.2499	-19.4627	21.0226	7.3238	-5.77903	-63.665	12.5855	67.8185	39.2795	39.2795	39.2795	-38.6294	27.4063	2.11889	25.1283	25.1283	36.8985	36.8985	20.2228	20.8872	20.2228	20.8872	7.74787	13.2499	27.272	12.193	-38.6294	-55.463	-49.0091	6.84418	12.5855	-291.202	34.5567	16.774	21.0226	19.4057	9.66965	16.5774	16.5774	16.5774	25.2786	17.1307	17.1307
58	evm.model.supercontig_195.14	CpNAC90.1	-4.53678	16.4678	12.9172	21.3034	28.2947	0.835983	18.5246	2.70139	-5.99975	-48.9152	21.7725	15.5303	35.0655	35.0655	35.0655	-51.6347	15.5168	15.2702	14.255	14.255	32.1668	32.1668	22.5507	13.0396	11.5798	11.2697	14.5211	26.6687	20.3995	13.5003	-37.7926	-46.8986	-50.4077	17.0094	18.3239	-124.237	26.1043	23.335	24.3339	23.5677	17.1051	17.5517	17.5517	17.5517	16.7854	15.0154	15.0154
59	evm.model.supercontig_104.98	CpNAC90.2	-12.2143	8.97883	5.22106	10.5371	19.8864	-5.90814	13.2136	4.76332	-1.55457	-43.2104	9.14313	19.1021	22.186	22.186	22.186	-44.4889	10.8577	2.65509	8.37093	8.37093	20.5599	20.5599	7.97954	13.3189	11.8801	9.8098	15.5168	18.1165	9.86349	8.00795	-31.3388	-43.5085	-46.8986	7.63292	11.048	-123.878	19.8219	19.8864	10.2757	16.7854	17.1051	10.2757	10.2757	10.2757	9.50946	25.2786	25.2786
60	evm.model.supercontig_3.170	CpNAC91	1.91707	31.6903	29.3059	23.1215	34.7675	-0.458334	39.842	14.1061	12.4531	-45.5287	30.6853	39.0503	71.4439	71.4439	71.4439	-25.988	35.8813	27.3627	39.842	39.842	66.2253	66.2253	36.6276	35.8813	35.2168	40.8205	23.786	34.7675	43.5234	25.8063	-23.1101	-46.6337	-43.6484	28.6785	27.9454	-179.321	50.9377	32.7615	30.0119	34.7127	25.05	30.6853	30.6853	30.6853	41.0843	21.1543	21.1543
61	evm.model.supercontig_131.88	CpNAC98	-0.26483	52.4154	47.1357	42.687	44.5689	-5.51272	72.3152	3.12628	-0.795792	-48.0226	46.5918	31.392	41.7715	41.7715	41.7715	-12.1602	31.3821	39.496	43.4974	43.4974	41.7715	41.7715	49.6095	31.3821	30.6853	31.3821	41.4894	44.5689	50.8177	39.6259	-16.3151	-33.6462	-28.2395	42.1628	47.7614	-206.805	47.7198	45.7959	38.5841	64.8948	42.7805	45.7135	45.7135	45.7135	72.3152	38.4084	38.4084
62	evm.model.supercontig_111.22	CpNAC100	5.45101	50.8406	43.7067	40.2773	45.5996	-0.063188	80.8605	9.8098	0.457195	-51.0998	45.9045	33.4632	44.721	44.721	44.721	-10.6159	36.7889	36.4011	36.2423	36.2423	45.9045	45.9045	48.9174	32.0646	31.3726	29.2867	39.0503	45.5996	47.7198	40.2163	-17.0933	-30.9063	-25.6419	42.687	47.0741	-280.666	42.0688	45.5996	39.1594	65.8251	45.0892	43.8705	43.8705	43.8705	85.4415	39.0234	39.0234
63	evm.model.supercontig_37.28	CpNAC102	-13.4203	39.7367	36.1661	61.7449	64.8948	-5.69396	41.3621	-7.10243	-1.16009	-49.7109	29.3247	24.1848	37.3102	37.3102	37.3102	-31.9849	39.6259	23.1215	34.8817	34.8817	38.5841	38.5841	32.7056	27.8279	27.8279	24.8866	59.7841	64.8948	43.4974	41.3621	-28.8839	-22.3775	-22.3775	63.6681	30.6853	-168.558	43.4974	54.7068	27.9454	44.0384	79.2857	30.0027	30.0027	30.0027	45.0892	42.2235	42.2235
64	evm.model.supercontig_113.36	CpNAC103	-24.1112	-24.7458	-37.1479	-6.91984	-8.2987	-31.7827	-22.9948	-37.8451	-26.0668	-58.7776	-11.3997	-35.6441	-20.6409	-20.6409	-20.6409	-64.3339	-32.1756	-21.6395	-15.5308	-15.5308	-18.2311	-18.2311	-22.9948	-18.6318	-20.147	-21.1636	-9.11773	-8.2987	-20.3973	-33.3452	-77.7773	-35.5523	-38.6294	-9.11773	-13.7528	-282.864	-21.1636	-3.75246	-14.5132	-12.9865	-1.55457	-23.7611	-23.7611	-23.7611	-17.8655	-16.3151	-16.3151
65	evm.model.supercontig_63.29	CpNAC104	-11.5142	20.2713	21.7725	29.919	33.8105	-9.0244	20.0631	-1.98314	-9.0449	-63.3154	22.5507	6.26559	20.6769	20.6769	20.6769	-29.3401	28.1747	15.2702	12.293	12.293	17.1051	17.1051	24.1256	7.57411	6.78359	7.57411	32.9495	33.8105	28.9758	24.1256	-19.484	-40.3389	-30.4949	34.431	20.8413	-137.491	20.9861	32.2601	17.3321	29.8948	36.8411	25.8844	25.8844	25.8844	23.4532	25.7256	25.7256
66	evm.model.supercontig_42.167	CpNAC105	-43.0746	-35.5835	-32.5258	-14.0285	-7.04414	-37.1479	-5.08216	-42.3473	-39.362	-69.4596	-21.8157	-13.664	-12.7186	-12.7186	-12.7186	-46.6337	-4.87799	-25.9543	-12.7811	-12.7811	-14.9165	-14.9165	-18.0442	-15.7453	-16.457	-11.3001	-7.15836	-7.04414	-10.6159	-16.457	-43.5085	-63.2253	-63.2253	-5.1781	-21.8157	-170.805	-13.664	-0.981679	-29.2265	-10.5679	1.44649	-21.8157	-21.8157	-21.8157	-5.08216	-4.14539	-4.14539
[truncated: 87 more columns]
