# Supplementary material for: Genome-Wide Analysis of WRKY and NAC Transcription Factors in Carica papaya L. and Their Possible Role in the Loss of Drought Tolerance by Recent Cultivars through the Domestication of Their Wild Ancestors
Source: Plants (Basel). 2023 Jul 26;12(15):2775. doi: 10.3390/plants12152775 (PMC10421361; doi:10.3390/plants12152775)
Supplement: Supplementary file 1 [file plants-12-02775-s001.zip › Supplementary Table S3. The pairwise identity percentage between the amino acid sequences of the 46 CpWRKYs found in the C. papaya c.xlsx]

## Sheet: Hoja1
Table. Pairwase identity percentaje between 46 CpWRKYC aminoacid sequences vs 29 CpWRKY transcripts obtained databse by Estrella-Maldonado et al. (2021).
No. Sequences	WRKY transcripts identified in C. papaya	Designated CpWRKY	CpWRKY1	CpWRKY2	CpWRKY4	CpWRKY6	CpWRKY7	CpWRKY11	CpWRKY12	CpWRKY13	CpWRKY14	CpWRKY15	CpWRKY18	CpWRKY20	CpWRKY21	CpWRKY22	CpWRKY23	CpWRKY25	CpWRKY27	CpWRKY29	CpWRKY31	CpWRKY32	CpWRKY33	CpWRKY38	CpWRKY40	CpWRKY41	CpWRKY42	CpWRKY44	CpWRKY45	CpWRKY46	CpWRKY47	CpWRKY48	CpWRKY49	CpWRKY50	CpWRKY51	CpWRKY53	CpWRKY55	CpWRKY57	CpWRKY60	CpWRKY61	CpWRKY65	CpWRKY67	CpWRKY69	CpWRKY70	CpWRKY71	CpWRKY72	CpWRKY74	CpWRKY75
1	c31644_g1_i1	CpWRKY2.1	30.7494	100	27.2222	14.8297	17.6	18.1009	32.2917	29.9065	14.7268	17.9558	17.301	40.2247	16.6667	17.1687	20.0627	27.438	14.5833	18.4127	13.189	21.9959	25.9516	19.3939	19.0939	14.1479	14.7577	16.7939	28.6486	13.5484	16.7064	18.4143	19.0283	28.4916	33.8028	15.7233	14.0625	22.1865	18.1818	13.7555	18.6235	16.0643	15.9836	17.5824	22.8395	14.7903	15.7303	29.1209
2	c9948_g1_i1	CpWRKY2.2	30.7494	100	27.2222	14.8297	17.6	18.1009	32.2917	29.9065	14.7268	17.9558	17.301	40.2247	16.6667	17.1687	20.0627	27.438	14.5833	18.4127	13.189	21.9959	25.9516	19.3939	19.0939	14.1479	14.7577	16.7939	28.6486	13.5484	16.7064	18.4143	19.0283	28.4916	33.8028	15.7233	14.0625	22.1865	18.1818	13.7555	18.6235	16.0643	15.9836	17.5824	22.8395	14.7903	15.7303	29.1209
3	c13233_g1_i1	CpWRKY4.1	29.8942	27.2222	100	15.4613	17.8378	18.2635	34.8958	33.6449	17.6471	18.3333	18.9655	26.9444	17.1512	19.2157	22.5296	31.5789	17.5896	22.0408	18.7654	23.5683	30.1455	25.8929	18.8	18.1416	16.2534	17.0068	27.5676	17.6211	18.0428	21.6561	21.1823	26.257	33.3333	16.9565	14.5594	22.5191	18.1818	17.2619	22.0994	19.898	22.5	15.0685	22.963	19.403	15.7143	26.9231
4	c23688_g1_i1	CpWRKY4.2	32	28.1664	58.0078	15.2231	16.9972	17.3913	35.9788	34.1232	16.5625	16.7155	17.7778	27.4238	17.7515	21.1765	26.6129	29.8597	18.8119	22.0833	16.9666	24.8337	29.6375	26.2712	20.1646	15.5556	16.3842	15.0685	27.7174	15.0442	17.2414	22.7564	20.7921	27.4286	30	18.7773	15.8301	24.5059	19.0045	16.8675	23.0769	20	22.7545	16.055	22.0532	17.4699	16.474	28.1768
5	c26987_g1_i2	CpWRKY6	18.5567	14.8297	15.4613	98.4026	16.609	19.3309	25	23.2558	14.6572	17.8808	27.3026	14.8148	20.6107	15.9509	16.5541	15.368	12.7717	15.6146	56.6781	14.6597	14.0271	20.8589	31.5951	15.0171	43.5115	15.1869	23.0769	15.1515	44.3255	15.5313	19.0283	24.1573	29.4964	15.2824	15.0641	16.7224	23.6749	29.9603	19.9187	15.7895	17.8423	15.8088	18.4466	28.5996	20.3008	25.8427
6	c23996_g1_i1	CpWRKY11	18.705	17.8674	17.7326	19.1336	49.3631	100	23.8636	22.0513	19.8444	49.0683	22.7273	20.7171	36.2776	22.488	20.297	17.0088	18.9516	26.7016	17.029	16.2162	16.8675	29.6703	21.9388	18.617	17.5573	17.316	22.4138	21.2766	20.6612	18.7755	23.6994	25.7862	30	19.3717	21.5311	22.0657	22.4599	16.9231	30.7692	23.494	37.4046	22.2222	23.9631	20.9486	35.2201	22.2222
7	c20879_g1_i1	CpWRKY15.1	18.7279	17.7285	18.3844	17.9402	63.0178	49.0683	24.5714	24.4792	19.4139	100	20.8333	19.7761	42.3841	25.8065	19.5455	20.1681	21.1321	24.5192	17.3913	16.474	17.8161	31.7647	21.8447	23.6559	19.2029	18.8755	26.087	22.4599	21.9124	18.8462	23.2558	25.2941	33.6134	22.4599	18.8406	21.8341	21.3115	18.7739	31.2925	20.6061	35.6589	23.9362	21.8341	20.0772	38.1579	21.9355
8	c24306_g1_i2	CpWRKY15.2	18.7279	17.7285	18.3844	17.9402	63.0178	49.0683	24.5714	24.4792	19.4139	100	20.8333	19.7761	42.3841	25.8065	19.5455	20.1681	21.1321	24.5192	17.3913	16.474	17.8161	31.7647	21.8447	23.6559	19.2029	18.8755	26.087	22.4599	21.9124	18.8462	23.2558	25.2941	33.6134	22.4599	18.8406	21.8341	21.3115	18.7739	31.2925	20.6061	35.6589	23.9362	21.8341	20.0772	38.1579	21.9355
9	c26642_g1_i4	CpWRKY18	21.7877	17.301	18.9655	27.3026	22.5275	23.6686	28.972	29.2035	14.9091	20.8333	100	21.3389	25.7485	16.8142	19.6172	18.6131	16.5289	21.0526	25.6579	20.8511	16.7286	21.4286	44.5578	19.3396	25.3289	15.5303	32.4324	18.3575	23.9203	20.0803	21.8391	28.2443	30.6122	17.3516	19.6262	19.4313	35.0711	22.6351	18.1818	18.6441	17.7419	18.0905	20.4545	24.5791	22.4852	31.1321
10	c21882_g1_i5	CpWRKY20	27.2727	40.2247	26.9444	14.5503	20.4461	21.0744	34.4371	33.3333	15.9686	19.7026	21.3389	100	18.1818	18.9711	21.4765	24.5783	16.7598	18.9831	14.9215	19.3798	25.5528	23.3766	20.7031	17.6678	16.0221	15.0838	32.5967	15.6584	18.7692	20.7182	20.5882	30.1136	33.5714	16.4948	15.4639	21.2329	17.5781	15.3846	19.6507	19.3133	20.0913	17.9283	20.4545	16.4804	18.2879	27.933
11	c21836_g1_i1	CpWRKY21	17.5	16.6667	17.1512	20.6107	40.2516	36.2776	25.5682	22.8426	21.6327	42.3841	25.7485	18.1818	100	26.7677	22.8723	18.4751	22.0339	27.933	20	15.8358	16.1765	34.1772	22.5641	22.6519	22.49	20.6422	24.2424	22.9508	22.3176	21.2121	26.25	26.0606	29.1667	24.1758	18.75	22.1675	25.731	18.1452	36.4286	22.8758	39.2857	22.0339	22.7053	21.0744	65.5172	25.4658
12	c23301_g1_i2	CpWRKY22	22.7907	16.1585	17.5299	14.5963	26.5625	21.4286	24.5614	24.1935	18.5294	23.9437	16.2162	18.241	24.7423	99.4118	17.5097	14.2373	32.7273	35.5482	17.3913	15.4122	14.1892	24.6835	17.0124	18.7755	16.7192	13.4375	22.2222	23.0453	18.9831	17.3633	17.6471	21.7391	26.0504	18.0723	18.1818	17.9283	18.7773	17.7914	27.2321	19.3396	28.8136	19.214	16.1654	16.9753	24.2424	20.438
13	c15588_g1_i1	CpWRKY23	21.3018	20.8333	20.1058	13.6126	18.4211	17.1233	42.3529	34.4444	16.6667	15.3409	16.8	20.9677	18.2432	15.5405	97.3958	22.7513	16.2304	18.3099	14.5161	18.7166	21.8085	39.0244	19.8473	16.7883	18.8172	14.2857	30.9735	18.9394	17.0886	52.6042	19.2982	23.1884	39.2857	16.7883	16.1074	30.1075	21.875	15.4286	21.4286	18.018	22.973	20	38.1215	17.5439	14.5695	26.6055
14	c28400_g1_i3	CpWRKY25	37.2611	37.8446	43.8066	20.9059	23.1092	21.5139	34.5238	31.1111	16.4234	27.0042	24.8588	31.8792	21.7054	20	24.7706	100	16.5323	25.3968	19.863	28.2051	63.3423	20	22.5	18.0617	18.7279	18.75	29.1209	17.6471	21.2928	23.4848	21.8579	33.8583	31.4286	18.9655	14.4105	26.0274	19.9052	20.5575	19.4737	18.3333	23.8095	17.7083	24.8927	22.7758	21.5094	26.257
15	c1593_g1_i1	CpWRKY27	18.4211	14.5833	17.5896	12.7717	22.6337	19.6653	23.9726	24.8408	17.0984	21.0526	16.5289	16.7598	22.0339	34.1317	17.4342	13.4286	100	30.1282	14.2857	14.3713	12.8571	22.8395	17.6245	17.0732	13.8889	15.5738	17.4157	19.5804	16.7173	18.2561	18.5185	25.2809	29.7101	17.5258	16.2162	19.6078	15.0735	15.1099	24.2798	16.2602	26.4957	16.8498	18.1818	14.0845	20.8333	18.8571
16	c26542_g1_i6	CpWRKY32	28.7206	21.9959	23.5683	14.6597	16.0563	16.7183	22.8261	21.3592	14.7727	16.4265	20.8511	19.3798	15.8358	16.6078	18.9964	23.029	14.3713	17.2794	12.8205	100	24.2678	21.8045	17.6923	18.254	13.8504	16	19.6721	17.3913	17.1254	15.7895	16.2162	22.0339	26.4286	17.1206	12.766	17.8947	19.1837	18.0758	20.8738	16.2791	18.4211	16.318	15.3584	16.3265	15.6522	24.0223
17	c21602_g1_i3	CpWRKY33	33.6022	25.9516	30.1455	14.2534	17.6796	17.3913	34.3915	28.436	12.5333	17.765	16.7286	25.5528	16.1765	15.3333	20.9622	54.7576	12.8571	18.1507	14.447	24.2678	100	20.3947	18.4669	16.129	15.0852	15.0997	30.9392	15.8273	15.3439	20.1117	17.2996	25.6983	30.2817	15.0877	12.0401	22.1088	15.5303	17.1355	19.8238	16.2393	20.5742	15.8915	22.5166	18.2051	16.6181	29.5455
18	c20638_g1_i1	CpWRKY38	21.7391	15.8103	18.5	15.1394	21.118	23.9264	24.8	27.4809	14.2308	20.5882	18.3333	18.2203	21.0191	20.7373	14.6226	16.1702	16.4	19.0476	14.8594	17.8082	16.3866	96.5714	18.5185	31.6206	17.6	12.4514	27.8689	29.7619	19.0678	17.1315	18.8285	24.0602	25.7143	31.2253	21.0728	18.4685	14.4	13.8462	20	84.556	19.5767	36.4341	15.3488	13.2	22.1519	27.3504
19	c25806_g1_i4	CpWRKY40	21.7877	17.301	18.9655	27.3026	22.5275	23.6686	28.972	29.2035	14.9091	20.8333	44.5578	21.3389	25.7485	16.8142	19.6172	18.6131	16.5289	21.0526	25.6579	20.8511	16.7286	21.4286	100	19.3396	25.3289	15.5303	32.4324	18.3575	23.9203	20.0803	21.8391	28.2443	30.6122	17.3516	19.6262	19.4313	35.0711	22.6351	18.1818	18.6441	17.7419	18.0905	20.4545	24.5791	22.4852	31.1321
20	c29711_g1_i7	CpWRKY41	19.1176	14.1479	18.1416	15.0171	23.1638	19.4444	26.5152	27.5362	15.3846	23.5294	19.3396	17.6678	22.6519	19.6787	18.3594	16.3701	17.0732	19.4215	16.4948	18.254	16.129	32.3529	17.5439	99.4253	14.6259	14.1479	29.6552	47.2892	16.6052	19.5946	23.3051	19.6078	22.8346	47.3837	21.8638	17.3228	15.7895	13.6076	20.2586	31.8725	19.2661	29.6992	17.6	13.3333	23.4973	28.777
21	c26902_g1_i4	CpWRKY47	18.75	16.707	18.3801	43.6957	20	21.9828	28.3784	25	15.9794	22.0408	24.0678	19.1223	22.0779	20.4778	21.2355	16.188	16.4087	20.0772	43.4211	17.4455	15.3226	22.6415	29.4872	16.2963	39.3805	14.2857	25.9259	17.9487	99.7908	16.9231	18.9655	25	29.6875	17.1429	14.6853	18.6567	26.2172	32.0088	19.1489	19.0476	20.9607	17.9283	20.4301	29.8246	21.7021	26.5823
22	c26450_g1_i1	CpWRKY48	22.1014	18.4143	21.6561	15.5313	21.4286	19.5745	41.4286	42	16.2791	18.7739	20.0803	20.7182	21.2121	18.7302	48.5893	19.8324	18.2561	17.1141	16.1644	15.7895	20.1117	22.561	18.1818	19.5946	16.8044	17.1196	31.5217	21.4035	16.9184	100	20.2532	32.4022	39.4366	17.7852	13.7584	32.4759	20.5882	14.7139	23.0126	19.3548	19.0678	20.8178	37.6543	17.7285	18.7234	28.7293
23	c20181_g1_i1	CpWRKY49	21.6931	19.1837	21.1823	19.1837	24.3902	24.6988	32.3077	29.4118	16.3347	23.1214	21.8391	20.7627	26.25	19.4175	19	18.3761	18.6722	22.1106	20.5761	16.2162	17.2996	23.7179	22.9508	23.3051	19.3416	16.129	28.3465	22.9508	19.0476	20.2532	100	30.0752	32.4074	21.0744	19.6787	22.8571	17.1429	16.3347	20.283	20	24.7126	20	20.5882	17.5732	26.087	28.3333
24	c17357_g1_i2	CpWRKY50	28.125	28.4916	26.257	24.1573	26.9737	25.7862	42.9907	41.7391	20.1117	25.2941	28.2443	30.1136	26.0606	23.6364	28.4884	26.9663	25.2809	24.5161	23.8636	22.0339	25.6983	31.5068	25.5319	19.6078	23.2955	22.2857	34.127	22.2973	25	32.4022	30.0752	99.4413	52.5862	21.8543	19.8758	35.0282	24.4755	24.1573	31.1475	24.812	34.6535	23.5714	29.7143	24.2775	25.5952	34.4
25	c16347_g1_i2	CpWRKY51	23.7569	24.8804	25.6039	21.3592	27.381	25.1429	38.5246	33.5878	22.9665	25.2688	22.6027	25.4902	24	20.1058	30.6533	23.6453	23.0392	20.1117	21.7822	21.3592	23.0769	30.4348	23.0769	17.3184	21.9512	19.0244	30.3448	19.186	21.8085	29.6651	24.359	37.9888	100	17.1271	20.1087	27.2277	20.1183	21.1538	26.3514	20.5128	27.2	18.2927	33.9901	21.1823	24.0223	31.0345
26	c82476_g1_i1	CpWRKY55	16.4502	14.1066	14.6154	15.1125	21.2871	21.8905	25.1799	23.2877	16.6667	18.8406	19.6262	15.5172	18.8406	18.677	16.9355	11.1864	16.2712	18.3333	15.5063	12.8114	12.0805	26.5896	14.876	21.9424	14.7059	14.9153	20.625	25.9786	14.6341	13.8047	19.7581	19.8758	25.3846	23.4043	100	18.1467	16.1765	15.3125	21.645	21.875	22.1106	19.4139	15.3257	13.6364	17.619	22.8758
27	c27569_g1_i1	CpWRKY69	26.3889	15.9836	22.5	17.8423	38.6555	38.843	31.8681	29.3478	23.9544	35.6589	17.7419	20.0913	39.2857	30.4167	18.593	20.7729	26.4957	31.2775	18.93	18.4211	20.5742	20.7317	17.801	18.8073	19.7479	17.7866	29.1667	21.2264	20.9607	19.0678	24.4318	34.6535	32.6733	20.5479	21.608	21.6667	20.7729	19.2308	31.6327	17.9894	98.4791	16.9231	20.765	17.4603	37.1681	31.25
28	c13909_g2_i1	CpWRKY71	23.506	22.8395	22.963	18.4466	25.6039	24.1546	40	38.6207	17.5	21.7391	20.4545	20.4545	22.7053	17.7778	36.9492	21.8543	18.1818	21.371	17.2078	15.3584	22.5166	21.5827	20.7792	17.6	16.5049	16.8874	34.0909	19.8312	19.6491	37.6543	20.5882	29.7143	43.2624	16.4062	15.2672	32.0946	17.5732	17.7049	18.8679	15.4206	20.765	16.7401	100	17.6471	22.7488	30.8571
29	c13229_g1_i1	CpWRKY75	29.8851	29.1209	26.9231	25.8427	23.1293	23.4568	41.4634	37.9845	20.8791	21.7949	31.1321	27.933	25.4658	21.9858	31.0559	26.257	18.8571	26.8293	25.1429	24.0223	29.5455	37.3494	26.6129	28.777	23.5955	25.1534	51.6854	25.1852	26.5823	28.7293	28.3333	34.4	32.0896	27.6596	22.7273	29.3413	25.3731	24	26.4957	28.2051	31.25	31.4516	30.8571	24.1379	24.8485	100
