# Supplementary material for: Genome-Wide Analysis of WRKY and NAC Transcription Factors in Carica papaya L. and Their Possible Role in the Loss of Drought Tolerance by Recent Cultivars through the Domestication of Their Wild Ancestors
Source: Plants (Basel). 2023 Jul 26;12(15):2775. doi: 10.3390/plants12152775 (PMC10421361; doi:10.3390/plants12152775)
Supplement: Supplementary file 1 [file plants-12-02775-s001.zip › Supplementary Table S4. The pairwise identity percentage between the amino acid sequences of the 66 CpNACs found in the C. papaya cv. .xlsx]

## Sheet: 1
Table. Pairwase identity percentaje between 66 CpNAC aminoacid sequences vs 25 CpNAC transcripts obtained databse by Estrella-Maldonado et al. (2021).
No. Sequences	NAC transcripts identified in C. papaya	Designated CpNAC	CpNAC1	CpNAC2	CpNAC4	CpNAC7	CpNAC10	CpNAC12	CpNAC14	CpNAC17	CpNAC18	CpNAC19	CpNAC20	CpNAC21.1	CpNAC21.2	CpNAC22	CpNAC25	CpNAC26	CpNAC27	CpNAC28	CpNAC29	CpNAC30	CpNAC31	CpNAC32	CpNAC33	CpNAC34	CpNAC35	CpNAC36	CpNAC38	CpNAC40	CpNAC41	CpNAC42	CpNAC45	CpNAC47	CpNAC48	CpNAC49	CpNAC50	CpNAC51	CpNAC56	CpNAC57	CpNAC58	CpNAC66	CpNAC67	CpNAC68	CpNAC69	CpNAC70	CpNAC71	CpNAC72	CpNAC73
1	c21435_g1_i2	CpNAC1	99.3151	-7.42208	-77.3577	-4.7319	-52.776	-17.0071	-30.2773	-36.4633	-12.271	-12.6011	-11.9232	-38.6294	-33.9439	-85.0948	-16.6232	0.931845	-64.4123	-20.2753	14.8629	-10.219	-9.86123	-36.4633	-9.86123	0.413287	-153.016	-31.3388	-8.7439	-67.8964	2.62379	-28.3535	-33.7842	23.2745	-76.7662	-60.9438	-30.0528	-76.7067	-54.4899	12.7915	5.87799	-83.7569	-74.2969	-74.6013	-46.9291	-34.3122	2.06779	-30.683	-54.9924
2	c17619_g1_i1	CpNAC2	-3.60919	100	-63.6963	-14.3064	-80.0058	-32.5494	-24.4883	-35.4175	16.9652	8.21601	-20.0395	-39.7426	-24.8042	-91.5554	53.0573	-11.8259	-47.3306	-23.9385	56.3677	-12.9503	-16.3151	-23.8211	-4.71303	-1.71513	-155.682	-15.3421	-9.86123	-85.3317	10.1144	-19.2641	-37.0933	46.6817	-88.8547	-85.9582	-24.1713	-91.3239	-54.2747	15.1042	-7.99202	-55.463	-95.7125	-78.3391	-40.5343	-21.3304	-0.957867	-20.2941	-62.7872
3	c29519_g1_i2	CpNAC14	-31.5677	-21.6793	-74.2414	-32.0273	-64.4805	-52.4538	97.7777	-43.415	-39.2939	-30.8007	-33.8998	-66.0567	-45.9156	-97.9621	-34.1343	-29.1586	-55.5371	-38.8672	20.0835	-36.4985	-27.1225	-48.6378	-23.1675	-23.8842	-125.936	-22.0092	-14.7402	-82.4549	-11.7481	-45.0589	-55.0597	13.9799	-89.814	-98.6292	-58.3759	-108.883	-47.0486	8.1561	-22.7604	-65.1998	-115.374	-99.243	-29.0984	-54.7271	-13.8221	-52.6056	-63.519
4	c27706_g1_i1	CpNAC17	-50.8342	-54.0445	-88.1372	-62.7137	-80.5944	-71.3507	-81.4417	95.7839	-45.701	-52.6056	-52.9157	-54.2544	-64.2228	-112.026	-54.2993	-48.2402	-177.259	-64.0528	-5.31499	-63.551	-55.0084	-75.8534	-59.3934	-40.5637	-138.828	-38.6294	-49.0807	-128.578	-35.0788	-80.3881	-89.712	-1.52307	-141.866	-127.441	-95.2383	-142.859	-87.1802	-17.6171	-53.2898	-79.6954	-152.306	-130.259	-56.3976	-68.3796	-35.1808	-70.799	-67.3976
5	c25224_g1_i2	CpNAC19	-24.8996	9.18726	-74.2414	-28.1603	-60.9438	-35.3406	-31.8721	-31.3593	-6.75539	99.7046	-12.4492	-29.028	-25.608	-79.9665	5.11735	-20.0262	-59.9388	-10.8765	47.1681	-26.3162	-11.2264	-25.2763	-8.43263	-13.2399	-150.553	-15.3962	-8.12808	-35.8123	3.01685	-19.1234	-51.8064	34.8096	-66.9157	-35.8643	-18.029	-57.6163	-15.3962	10.0317	-11.5824	-63.0491	-59.4512	-57.6163	-10.7346	-22.9452	-1.16009	-9.86123	-54.8015
6	c24545_g1_i1	CpNAC22	-87.5641	-61.7568	-96.7324	-71.3288	10.2941	-104.266	-88.5286	-101.2	-78.7964	-74.0839	-98.5915	-104.507	-87.6317	98.533	-63.6005	-62.0288	-87.1802	-106.185	-40.4871	-69.2669	-68.5075	-88.707	-73.5801	-60.5795	-141.358	-85.4772	-62.0288	-102.438	-78.1907	-61.3352	-75.1569	-39.2091	-112.661	-84.5827	-99.0362	-104.848	-80.403	-59.8856	-70.4748	-85.6298	-104.848	-106.925	-61.7737	-102.522	-76.3589	-97.2898	14.2303
7	c63062_g1_i1	CpNAC26	-35.1609	-44.8598	-88.0313	23.8585	-80.6797	-28.0934	-91.0819	-72.9239	-63.4917	-52.8469	-62.186	-78.6369	-87.7282	-88.0313	-50.7076	100	-170.805	-82.8703	14.7223	2.08614	-65.5423	-101.757	-14.5132	-54.2374	-160.68	-60.9438	-59.7603	-158.4	-34.3735	-91.8322	-76.0988	-5.60527	-130.259	-111.776	-75.897	-137.955	-65.5423	-51.5127	-46.6337	-87.1802	-144.854	-141.08	1.91707	-82.5661	-54.5359	-67.5928	-66.5008
8	c16843_g1_i1	CpNAC29	-27.2276	6.309	-82.2531	-36.1803	-105.305	-39.7945	-45.0833	-52.9103	-1.76432	-6.47107	-31.3724	-37.8326	-37.8451	-86.4785	3.39858	-28.3755	-107.944	-34.2998	56.9996	-22.1215	-29.7883	-4.98221	-18.5624	-33.2451	-147.999	-18.4741	-30.2211	-109.849	-10.5002	-37.1766	-44.299	45.2807	-102.133	-84.5827	-9.86123	-99.8096	-33.8285	-7.09097	-25.4831	-86.3813	-102.984	-99.8096	-37.3049	-31.2706	-21.5767	-21.8679	-83.8279
9	c25302_g1_i2	CpNAC34	-0.60195	-20.7415	-65.1111	-16.25	-58.2146	-23.3432	-22.6302	-22.8391	-21.7672	-16.9708	-12.4782	-38.2441	-28.4942	-57.0077	-17.0775	-10.9541	-45.2252	-16.3151	28.3042	-18.2873	11.4015	-26.4459	-7.45147	99.4203	-157.301	-15.2013	8.37093	-79.8404	-0.926719	-32.4736	-38.6294	22.1331	-87.3677	-73.4601	-41.1704	-72.4318	-44.5328	10.9932	11.3609	-69.6052	-72.4318	-71.2622	-33.6697	-38.2816	1.21728	-34.9927	-54.4638
10	c18007_g1_i1	CpNAC35	-16.8571	1.77513	-65.4138	-23.1001	-78.2457	-35.688	-29.8054	-36.8012	-17.3647	-13.498	-14.762	-34.0624	-15.3313	-107.944	-10.6612	-16.0579	-42.5009	-17.3647	24.54	-19.0728	-17.3011	-29.1346	-13.3098	-24.4795	86.5081	4.07432	-30.0581	-77.7161	-10.4062	-11.7752	-17.412	23.6084	-74.0466	-68.2387	-22.6258	-67.6879	-38.6294	3.36988	-31.9849	-62.7456	-65.389	-67.6879	-28.6665	-36.2197	-5.55022	-29.7883	-62.9743
11	c3807_g1_i1	CpNAC36	-31.3388	-6.0872	-73.9116	-22.0715	-69.8669	-21.7298	-21.4048	-19.11	-21.7959	-18.4555	-22.4539	-27.1771	-10.5833	-85.4772	-14.6814	-22.4592	-52.8469	-22.807	28.7308	-16.3151	-16.2379	-19.1234	-13.894	-15.2013	-130.259	99.651	-13.994	-74.585	-12.8918	-32.4569	-46.2667	8.37093	-88.2144	-74.5668	-19.9965	-84.7211	-50.7247	5.90167	-27.1225	-69.029	-87.3879	-78.2949	-44.9095	-21.6876	-5.66481	-28.6396	-70.2528
12	c57862_g1_i1	CpNAC41	3.05994	2.05762	-45.6675	-9.41579	-56.3976	-13.2229	-9.86123	-13.4491	4.02242	0.207631	6.4385	-32.3115	-16.227	-69.7731	4.61266	4.44886	-30.7157	5.61846	34.6518	-8.50066	-7.64384	-16.4987	-2.31885	1.6268	-132.145	-9.3839	-4.9164	-57.307	100	-22.1845	-14.0576	9.67813	-59.9388	-55.3868	-7.90995	-63.6106	-37.7926	8.37093	0.674823	-47.9626	-58.3462	-63.6106	-31.9603	-8.51893	1.57981	-9.41579	-43.119
13	c9809_g1_i2	CpNAC42	-0.330211	4.13749	-38.6294	9.1532	-83.3871	-8.40135	-11.388	-7.96544	-3.50989	12.1247	-3.17493	14.4686	22.8381	-71.251	2.74284	12.6727	-55.8145	12.887	18.2916	10.9685	3.35595	-8.28639	8.09733	6.17304	-153.072	0.0760185	7.52941	-91.1305	-3.44503	100	-11.4361	12.1016	-75.0698	-68.9977	0.457195	-65.8228	-55.8145	8.09733	5.40175	-31.6866	-65.8228	-65.8228	-45.3953	-4.83505	5.86732	-3.06249	-68.8575
14	c23482_g1_i1	CpNAC43	-26.8511	-28.7406	-78.7584	-44.1103	-79.1759	-53.8311	-27.5236	-49.0518	-33.9148	-41.9968	-23.6354	-57.4209	-45.0373	-69.0096	-39.2852	-37.5365	-68.1759	-22.5096	-3.33072	-41.0309	-36.5532	-44.443	-32.9941	-40.3747	-132.728	-38.6294	-29.6888	-72.8044	-17.8655	-38.2188	94.6444	2.10957	-83.1605	-60.9438	-34.7351	-83.9388	-46.6337	4.44886	-33.5001	-71.8292	-79.1759	-83.9388	-29.6438	-48.4486	-21.8929	-50.4077	-72.015
15	c59643_g1_i1	CpNAC69	-82.2531	-79.1759	-147.293	-64.2228	-92.3687	-100.432	-102.595	-148.491	-73.4601	-79.1759	-158.4	-107.16	-144.629	-129.486	-110.843	-97.2343	-89.5455	-147.092	-43.5085	-83.2581	-101.882	-99.51	-68.6399	-80.9151	-155.205	-131.363	-75.1268	-75.6577	-148.491	-96.6113	-93.8742	-24.3194	-91.8759	-79.1759	-106.263	-92.0377	-29.0984	-68.9481	-110.413	-143.612	-93.6941	-85.8135	100	-109.495	100	-88.8752	-105.127
16	c86481_g1_i1	CpNAC71	16.8702	52.0427	7.57411	29.1349	-55.0597	19.2909	45.2035	39.141	39.9226	49.4451	62.2706	-18.9584	32.1668	-46.6337	49.4451	29.1349	-18.377	62.2706	50.5981	29.1349	35.3373	14.1338	25.96	35.3373	-105.127	21.4479	38.3226	-32.1756	33.9643	30.6853	5.99927	45.6385	-40.3994	-38.6294	25.4667	-38.6294	1.91707	68.333	39.9226	11.4962	-38.6294	-38.6294	-38.6294	20.8413	98.4252	20.8413	-55.0597
17	c10204_g1_i2	CpNAC75	-56.5635	-41.5853	-87.6598	-54.348	33.816	-54.1902	-49.9623	-50.4077	-52.975	-60.0704	-58.5907	-64.9789	-67.0923	15.0344	-50.1896	-50.6439	-76.9287	-63.2427	-36.2197	-60.0509	-36.0977	-65.4252	-45.3953	-52.8715	-129.001	-60.4776	-41.4203	-85.0028	-58.3462	-67.0682	-74.8084	-36.9102	-112.577	-99.243	-80.4498	-101.243	-50.7655	-53.6867	-46.6337	-84.9217	-105.017	-101.243	-70.4748	-79.5816	-44.5611	-75.7074	43.8578
18	c24703_g1_i2	CpNAC78	-104.307	-86.408	-124.65	-126.176	-98.8928	-107.944	-222.552	-193.119	-64.9984	-45.3434	-154.553	-134.455	-205.13	-174.084	-115.039	-155.637	-67.3976	-110.261	-21.3023	-121.193	-99.0035	-109.404	-84.3053	-101.882	-292.197	-132.06	-111.776	-100	-166.723	-115.355	-147.2	-14.2097	-124.469	-107.047	-115.722	-119.067	-73.4601	-123.001	-155.086	-170.805	-119.067	-113.66	-100	-110.006	-134.181	-109.404	-191.777
19	c26031_g1_i1	CpNAC82	-29.1984	-19.5703	-56.3501	-34.6836	-87.5843	-51.6347	-41.9817	-31.7491	-38.9761	-29.1297	-23.7874	-66.3142	-48.2755	-100.485	-24.9511	-30.9718	-63.2695	-16.5507	16.4678	-37.6755	-26.9519	-49.9501	-26.6604	-19.6498	-160.852	-26.9761	-30.6742	-79.1759	-12.8026	-34.2492	-50.5448	1.91707	-86.4785	-82.2296	-37.6506	-76.0669	-52.3495	4.09581	-30.8643	-51.5351	-80.2342	-71.4373	-35.8123	-44.2138	-6.58225	-30.9561	-81.4644
20	c24914_g1_i3	CpNAC83.1	20.5599	40.5293	-19.6251	29.2254	-52.6056	28.5946	41.5066	34.2192	41.0752	40.4833	39.7507	16.608	27.0219	-55.0597	41.7715	29.9418	-42.7116	44.9467	57.915	32.1668	33.5024	26.7322	37.0479	28.5034	-172.276	27.6547	36.3206	-36.8276	58.4278	33.095	19.4736	41.6552	-32.619	-31.2186	26.7322	-17.8655	-43.0746	35.6685	35.8909	-12.2143	-21.0404	-17.8655	-21.0404	22.681	34.2699	24.1848	-37.1906
21	c24290_g1_i4	CpNAC83.2	-0.764051	24.8866	-33.9774	-0.188266	-51.1458	0.674823	7.57411	-4.98221	10.5371	19.266	3.79632	-27.4503	-2.81606	-47.4	24.8866	-0.552187	-69.9386	15.5453	21.3034	6.718	4.14765	3.68257	7.60464	2.42858	-153.016	5.22106	-3.1171	-50.4077	21.7241	-3.60919	-2.96194	11.5798	-38.6294	-25.2763	-1.16009	-28.6665	-21.7672	9.60298	0.264145	-28.0934	-28.6665	-28.6665	-28.6665	-9.86123	13.9059	-5.69396	-41.6147
22	c14031_g1_i2	CpNAC87	-10.9194	-8.1634	-60.5348	-22.3175	-77.2189	-28.7513	-30.9135	-44.2606	-14.6153	-16.5187	-9.5134	-53.821	-51.4394	-79.8827	-17.3934	-9.18555	-40.7801	-16.8705	26.5056	-25.9092	2.58725	-50.4077	-8.57089	27.1346	-165.089	-33.6462	6.98522	-63.7609	-7.12133	-37.1906	-52.1027	23.559	-84.5827	-79.5816	-47.4224	-97.9185	-70.1608	5.30723	9.27048	-57.4802	-97.9185	-93.8363	-34.0624	-38.2999	-12.1341	-40.2398	-63.1417
23	c27717_g2_i6	CpNAC90.1	-21.7672	-27.9196	-72.2767	-23.2785	-86.433	-30.5665	-21.2272	-8.76832	-18.7664	-12.6011	-16.8571	-51.1458	-33.5798	-86.9468	-34.5803	-21.7002	-37.4866	-18.4057	14.0356	-17.754	-24.0078	-26.7433	-19.2975	-15.5771	-158.525	-20.7093	-24.8289	-75.0937	0.236363	-34.7074	-39.4077	3.63631	-92.0971	-93.1022	-35.5657	-83.2581	-67.8431	-2.10541	-31.2186	-67.2137	-86.433	-81.3037	-40.3994	-47.5346	-6.91984	-40.8767	-71.0414
24	c69098_g1_i1	CpNAC90.2	-38.1475	-30.0772	-62.3966	-26.7578	-88.0811	-42.3108	-28.2616	-11.4742	-31.4076	-29.3673	-24.2357	-60.9438	-35.0505	-75.6041	-36.6254	-31.4835	-43.7588	-20.5323	0.863324	-34.8073	-39.4878	-40.3686	-37.7326	-31.6451	-129.823	-14.3869	-29.0587	-82.4549	-28.311	-40.9179	-49.7768	-8.15179	-114.982	-104.521	-39.9598	-115.466	-54.7563	-11.803	-35.2393	-59.4324	-111.384	-115.466	-66.0296	-44.2708	-19.5462	-41.5524	-85.3537
25	c23707_g1_i3	CpNAC100	-182.477	-190.872	-215.7	-160.605	-179.321	-167.728	-111.357	-171.469	-163.906	-160.269	-154.945	-178.638	-189.037	-179.576	-137.491	-189.828	-134.654	-181.341	-163.906	-186.932	-102.815	-151.231	-114.398	16.6401	-185.647	-173.622	-122.462	-107.864	-72.9239	-233.22	-207.137	-130.259	-169.312	-169.848	-228.84	-142.037	-128.238	-96.361	-79.8404	-177.259	-142.037	-139.79	-76.7896	-229.584	-136.321	-181.84	-173.437
[truncated: 19 more columns]

## Sheet: Caption
Table. Estimates of Evolutionary Divergence between Sequences
The number of amino acid substitutions per site from between sequences are shown. Analyses were conducted using the Poisson correction model [1]. This analysis involved 94 amino acid sequences. All ambiguous positions were removed for each sequence pair (pairwise deletion option). There were a total of 1142 positions in the final dataset. Evolutionary analyses were conducted in MEGA11 [2] The pre…
1. Zuckerkandl E. and Pauling L. (1965). Evolutionary divergence and convergence in proteins. Edited in Evolving Genes and Proteins by V. Bryson and H.J. Vogel, pp. 97-166. Academic Press, New York.
2. Tamura K., Stecher G., and Kumar S. (2021). MEGA 11: Molecular Evolutionary Genetics Analysis Version 11. Molecular Biology and Evolution https://doi.org/10.1093/molbev/msab120.
Disclaimer: Although utmost care has been taken to ensure the correctness of the caption, the caption text is provided "as is" without any warranty of any kind. Authors advise the user to carefully check the caption prior to its use for any purpose and report any errors or problems to the authors immediately (www.megasoftware.net). In no event shall the authors and their employers be liable for a…

## Sheet: MatrixOutput
	CpNAC_1	CpNAC_2	CpNAC_4	CpNAC_7	CpNAC_10	CpNAC_12	CpNAC_14	CpNAC_17	CpNAC_18	CpNAC_19	CpNAC_20	CpNAC_21.1	CpNAC_21.2	CpNAC_22	CpNAC_25	CpNAC_26	CpNAC_27	CpNAC_28	CpNAC_29	CpNAC_30	CpNAC_31	CpNAC_32	CpNAC_33	CpNAC_34	CpNAC_35	CpNAC_36	CpNAC_38	CpNAC_40	CpNAC_41	CpNAC_42	CpNAC_45	CpNAC_47	CpNAC_48	CpNAC_49	CpNAC_50	CpNAC_51	CpNAC_56	CpNAC_57	CpNAC_58	CpNAC_66	CpNAC_67	CpNAC_68	CpNAC_69	CpNAC_70	CpNAC_71	CpNAC_72	CpNAC_73	CpNAC_74	CpNAC_75
CpNAC_1
CpNAC_2	1.08634
CpNAC_4	1.77358	1.54756
CpNAC_7	1.05737	1.18044	1.68808
CpNAC_10	1.54756	1.57624	2.02984	1.67928
CpNAC_12	1.17007	1.3202	1.81982	0.960742	1.6525
CpNAC_14	1.31568	1.19194	1.72774	1.3225	1.63315	1.50408
CpNAC_17	1.36463	1.24919	1.72114	1.38941	1.72432	1.537	1.40364
CpNAC_18	1.13498	0.787789	1.64363	1.28364	1.74413	1.38629	1.37624	1.24927
CpNAC_19	1.13799	0.909818	1.68881	1.23454	1.64866	1.39529	1.29159	1.31413	1.06122
CpNAC_20	1.13181	1.15531	1.54348	1.18562	1.61378	1.4491	1.2773	1.26724	1.2508	1.08013
CpNAC_21.1	1.40339	1.19691	2.00248	1.56437	1.90835	1.54846	1.65186	1.56265	1.3116	1.33977	1.59904
CpNAC_21.2	1.35362	1.21005	1.77918	1.3319	1.82455	1.46808	1.44899	1.42064	1.31568	1.27887	1.335	0.999801
CpNAC_22	1.87564	1.61757	1.96732	1.73234	0.889154	2.04266	1.9713	1.99334	1.76549	1.74084	1.98592	2.05204	1.88529
CpNAC_25	1.17865	0.469427	1.64157	1.16713	1.77264	1.3578	1.33145	1.27108	0.866591	0.937601	1.22449	1.30833	1.2816	1.61696
CpNAC_26	1.00063	1.06	1.65596	0.494565	1.61368	0.81831	1.30039	1.25804	1.21164	1.13664	1.09861	1.49393	1.32442	1.62029	1.09494
CpNAC_27	1.64412	1.48808	1.41707	1.43508	2.05839	1.54756	1.55537	1.59826	1.46634	1.48808	1.46634	1.98592	1.47018	1.8718	1.51983	1.57351
CpNAC_28	1.21502	1.1653	1.62212	1.34731	1.62161	1.44498	1.33249	1.38629	1.2666	1.20172	0.94407	1.64988	1.49107	2.12768	1.23168	1.19942	1.51635
CpNAC_29	0.86576	0.436323	1.34902	0.770108	1.44238	0.830677	0.770108	0.871839	0.494019	0.542995	0.699881	0.750776	0.730419	1.40487	0.462299	0.725099	1.49165	0.71879
CpNAC_30	1.113	1.15268	1.8045	0.869277	1.73727	0.988993	1.37402	1.3636	1.23365	1.24759	1.22307	1.56101	1.34098	1.69267	1.22241	0.706392	1.44692	1.23853	0.763916
CpNAC_31	1.12059	1.15967	1.59737	1.24488	1.54299	1.31302	1.26204	1.3526	1.23906	1.08197	1.15878	1.40844	1.22893	1.68508	1.218	1.17954	1.61991	1.24794	0.741349	1.21847
CpNAC_32	1.37902	1.13498	1.76026	1.40848	1.69773	1.50991	1.47976	1.60336	1.19942	1.21181	1.47206	1.61294	1.46634	1.88707	1.24452	1.40048	1.51513	1.69056	0.711058	1.46417	1.37688
CpNAC_33	1.12035	1.01353	1.73317	0.836499	1.57756	0.634215	1.24452	1.37951	1.21135	1.17327	1.1928	1.34048	1.35927	1.7358	1.08072	0.758625	1.50991	1.22445	0.754516	0.870078	1.13688	1.26474
CpNAC_34	1.00602	1.20742	1.65111	1.1625	1.58215	1.23343	1.2263	1.22839	1.21767	1.16971	1.12478	1.36717	1.27297	1.57008	1.17077	1.10954	1.45225	1.16315	0.716958	1.18287	0.885985	1.26446	1.07451
CpNAC_35	2.53016	2.35138	2.36	2.25129	2.68936	2.32239	2.28238	2.23755	2.43194	2.31055	2.13351	2.4898	2.27829	2.41358	2.26736	2.30259	2.59738	2.26592	2.33336	2.3979	2.60074	2.18525	2.48906	2.57301
CpNAC_36	1.31339	1.06087	1.73912	1.22071	1.69867	1.2173	1.21405	1.17954	1.20397	1.18455	1.22454	1.25696	1.10583	1.85477	1.14681	1.22459	1.52847	1.22807	0.712692	1.16315	1.16238	1.19123	1.13894	1.15201	2.30259
CpNAC_38	1.06546	1.1314	1.52103	1.21515	1.54592	1.3202	1.13783	1.31266	1.12366	1.14117	1.14891	1.45083	1.23752	1.62029	1.20397	1.10966	1.53687	1.17612	0.681026	1.1521	0.959776	1.24251	1.13105	0.916291	2.44027	1.15268
CpNAC_40	1.67896	1.63761	1.78507	1.79176	1.9271	1.77886	1.7984	1.82589	1.62992	1.39285	1.53821	1.97408	1.73912	2.02438	1.71122	1.85494	1.77777	1.67843	1.41908	1.83923	1.65658	1.68508	1.64453	1.7984	2.6897	1.74585	1.74585
CpNAC_41	0.973762	0.961057	1.51691	1.09861	1.65456	1.14897	1.08904	1.12803	0.962811	1.01272	0.924259	1.3338	1.15268	1.78191	0.957299	0.958625	1.30716	0.956497	0.650588	1.09861	1.10823	1.22184	1.04145	1.00927	2.42283	1.14442	1.06471	1.5717
CpNAC_42	1.29928	1.17657	1.70241	1.30446	1.79602	1.42189	1.44036	1.45287	1.31339	1.26067	1.32366	1.17865	0.944462	1.61335	1.20012	1.24432	1.53623	1.41134	0.761201	1.27528	1.35214	1.474	1.24457	1.32474	2.66549	1.32457	1.34993	1.79931	1.22167
CpNAC_45	1.35145	1.2745	1.78758	1.45831	1.79176	1.66937	1.57314	1.65177	1.363	1.43376	1.34807	1.73682	1.51732	1.80359	1.36688	1.40663	1.68176	1.42101	1.03331	1.41473	1.45799	1.54045	1.39954	1.38629	2.32728	1.46267	1.39624	1.72804	1.17865	1.46886
CpNAC_47	0.780159	0.547005	1.33977	0.812336	1.42139	0.883666	0.826679	0.872085	0.370018	0.637717	0.839101	0.909122	0.896926	1.39209	0.534677	0.772216	1.25276	0.831733	0.535755	0.808077	0.82198	0.795338	0.756569	0.778669	2.18605	0.916291	0.757309	1.602	0.896375	0.940983	0.978904
CpNAC_48	1.79176	1.62212	1.88974	1.84933	2.07586	1.99736	1.90645	2.21557	1.60944	1.56398	1.9947	2.19722	2.12026	2.16123	1.56009	1.89975	1.99243	2.16673	1.28785	1.87546	1.80212	1.95499	1.67523	1.87368	2.78501	1.90954	1.71979	0.643137	1.67917	2.00232	1.88839	1.47908
CpNAC_49	1.63354	1.46466	1.951	1.84451	1.8167	1.90069	1.981	2.08583	1.55253	1.44238	1.76425	1.90299	2.05412	1.85976	1.47085	1.77851	1.79176	1.90376	1.21368	1.77172	1.73727	1.77613	1.65717	1.7346	2.61496	1.74567	1.63942	0.625429	1.63929	1.83901	1.99156	1.40636	0.26555
CpNAC_50	1.31432	1.09101	1.73747	1.29372	1.76877	1.51602	1.55145	1.72394	1.22378	1.16967	1.40028	1.65646	1.45083	2.0003	1.19926	1.28967	1.55537	1.60371	0.760451	1.34547	1.41665	0.428706	1.24034	1.42652	2.20574	1.19996	1.20156	1.62992	1.13036	1.35107	1.57796	0.790786	1.87337	1.83258
CpNAC_51	1.79176	1.67252	1.95051	1.96009	1.99973	2.02095	2.07944	2.26231	1.72277	1.61343	1.83683	1.9032	2.03688	2.09421	1.60543	1.98199	1.95881	2.10527	1.26369	1.92789	1.81374	1.80933	1.78415	1.72432	2.53458	1.84721	1.72201	0.578909	1.72385	1.99536	2.08189	1.43376	0.333492	0.514268	1.77528
CpNAC_56	1.5449	1.16761	1.48915	1.48539	1.77156	1.46228	1.45168	1.60944	1.31634	1.34491	1.51356	1.50766	1.63413	1.80403	1.23214	1.36032	1.56564	1.46836	1.10758	1.33123	1.54452	1.41161	1.32985	1.44533	2.70805	1.50725	1.45168	1.49549	1.45143	1.51477	1.59109	1.14267	1.46634	1.5009	1.52989	1.34267
CpNAC_57	0.88569	0.951559	1.37021	0.943758	1.57381	1.06701	0.839504	0.883501	0.960627	1.02005	0.722873	1.23808	1.01857	1.59886	1.04597	0.929536	1.53623	0.494696	0.741937	0.947885	0.874464	1.07083	0.905709	0.890068	2.22334	0.940983	0.84385	1.77156	0.913209	1.18744	0.955511	0.792238	1.68176	1.7193	1.08311	1.68756	1.45425
CpNAC_58	0.94122	1.17954	1.58838	1.08197	1.58515	1.18871	1.218	1.30833	1.1521	1.08846	1.11004	1.44792	1.34547	1.68495	1.19852	1.05193	1.40982	1.19834	0.699153	1.13728	0.934867	1.36926	1.06327	0.894173	2.63485	1.27123	0.811707	1.58329	1.01781	1.28681	1.37014	0.805359	1.77649	1.63519	1.32994	1.80714	1.45991	0.901177
CpNAC_66	1.83757	1.58357	0.297097	1.68911	2.13553	1.80027	1.63635	1.58357	1.63576	1.60089	1.49437	1.87728	1.73007	1.88529	1.63519	1.69029	1.45963	1.5915	1.34807	1.78724	1.57122	1.68984	1.77358	1.69605	2.31163	1.69029	1.55375	1.82033	1.54392	1.54553	1.71829	1.35679	1.87877	1.79712	1.67092	1.90355	1.57022	1.24398	1.54348
CpNAC_67	1.76707	1.67252	1.95051	1.96009	2.03252	1.99847	2.1873	2.26401	1.74524	1.61343	1.81577	2.03325	2.03688	2.09156	1.58563	1.98199	1.8718	2.07944	1.28967	1.9032	1.83621	1.83084	1.7397	1.72432	2.33391	1.90128	1.72201	0.590338	1.66501	1.96361	2.00459	1.43376	0.333492	0.474947	1.80555	0.261645	1.34267	1.65678	1.80714	1.90355
CpNAC_68	1.77071	1.67252	1.95051	1.93514	1.99973	1.96565	2.00346	2.13838	1.72277	1.61343	1.75565	1.80388	1.94591	2.06925	1.60543	1.98707	1.95881	2.04022	1.26369	1.93486	1.78432	1.77025	1.77219	1.71262	2.53458	1.78295	1.70668	0.578909	1.72385	1.95539	1.88071	1.43376	0.332621	0.231802	1.68176	0	1.31507	1.68756	1.80332	1.90355	0.0694494
CpNAC_69	1.46929	1.32176	1.56688	1.3367	1.58515	1.28262	1.28785	1.43155	1.38629	1.18717	1.23088	1.29928	1.3689	1.61774	1.26113	1.35239	1.8563	1.30221	1.24842	1.35239	1.31339	1.3196	1.25276	1.3367	2.62306	1.4491	1.31339	0.463573	1.41369	1.37624	1.29644	1.37793	0.0753494	0.0753494	1.28785	0.0666914	1.09861	1.27554	1.31339	1.56688	0	0.0666914
CpNAC_70	1.34312	1.15811	1.60535	1.40936	1.85557	1.51859	1.52847	1.47699	1.22957	1.18401	1.50744	1.63712	1.56801	2.03978	1.23906	1.2852	1.43922	1.51305	0.843429	1.37611	1.37676	1.13772	1.31219	1.3968	2.18525	1.21688	1.31916	1.75254	1.05544	1.44411	1.59743	0.902868	1.98847	1.83067	1.1807	1.9666	1.47273	1.12355	1.51831	1.5433	1.89598	1.88327	1.47485
CpNAC_71	0.991443	1.03822	1.55692	1.01764	1.55463	1.16466	1.13822	1.09861	1.01572	0.96825	0.934309	1.35272	1.1931	1.79176	1.13708	1.03799	1.69332	0.975714	0.724696	1.02165	1.07904	1.30751	0.989413	0.987827	2.32239	1.05665	1.00552	1.58146	0.993804	1.11861	1.23592	0.733969	1.68911	1.61455	1.23395	1.69168	1.30195	0.645138	1.10267	1.5421	1.6695	1.66049	1.35239	1.24687
CpNAC_72	1.30683	1.0732	1.68479	1.32662	1.93874	1.53758	1.50708	1.53471	1.15811	1.1421	1.363	1.50919	1.45143	1.98758	1.11945	1.21502	1.57898	1.4286	0.765468	1.29815	1.40534	1.17188	1.32526	1.363	2.35138	1.2864	1.32004	1.69168	1.0652	1.41286	1.55965	0.863647	1.93123	1.80281	1.1637	1.89256	1.39872	1.17164	1.3589	1.57984	1.89256	1.80714	1.36949	0.388978	1.14926
CpNAC_73	1.5724	1.49267	1.89712	1.56252	0.437753	1.58464	1.6224	1.56025	1.6549	1.60107	1.60478	1.71539	1.67688	0.841567	1.60107	1.51114	2.06897	1.59631	1.39872	1.71138	1.48404	1.7346	1.56595	1.54464	2.46891	1.70253	1.42639	1.65505	1.50666	1.75972	1.72015	1.3633	2.04307	1.7867	1.83258	1.80636	1.71172	1.56339	1.49752	2.02717	1.77737	1.80636	1.54592	1.87368	1.55429	1.84343
CpNAC_74	0.947928	1.12242	1.61849	1.17865	1.50198	1.2364	1.2816	1.31219	1.1815	1.18696	1.09092	1.53504	1.38277	1.73827	1.12847	1.06401	1.47018	1.21208	0.80188	1.18469	1.08825	1.41447	1.14415	1.0289	2.43799	1.22626	1.14668	1.7156	0.998529	1.28093	1.29037	0.767255	1.70281	1.6936	1.4117	1.75314	1.4816	0.841788	1.12813	1.60944	1.70869	1.74819	1.42997	1.28165	0.98807	1.28967	1.49944
CpNAC_75	1.75017	1.54182	1.92896	1.76815	0.7231	1.85745	1.82666	1.89798	1.6171	1.72958	1.86688	1.94591	1.98847	1.14479	1.58317	1.68858	1.76929	1.89803	1.3622	1.75094	1.55154	1.90727	1.67638	1.67765	2.32239	1.77264	1.63864	1.85003	1.56564	1.89184	1.9404	1.3691	2.24852	2.21984	2.11537	2.3979	1.65361	1.53687	1.67277	1.90617	2.40356	2.28578	1.70475	1.90299	1.64551	1.8777	0.576543	1.65456
CpNAC_78	1.11949	0.800119	1.69645	1.26891	1.54314	1.21976	1.21109	1.28165	0.885832	0.86878	1.17573	1.27665	1.16242	1.56704	0.849545	1.15136	1.58697	1.1968	0.518563	1.12084	1.09506	1.10954	1.09861	1.08803	2.34514	1.14046	1.03777	1.62268	0.944462	1.20127	1.38986	0.612295	1.53097	1.51583	1.04537	1.57691	1.37913	1.00552	1.12449	1.65045	1.55711	1.57691	1.20683	1.1446	0.960742	1.12109	1.53753	1.12271	1.60156
CpNAC_79	1.78033	1.4824	1.74175	1.66738	1.79176	1.80339	1.83183	1.87331	1.73827	1.50953	1.90707	2.03099	1.97649	1.91932	1.56642	1.63183	2.19722	1.89808	1.17222	1.6337	1.93253	1.62167	1.65292	1.7953	2.97631	1.62531	1.7492	1.56609	1.60443	1.7252	1.78228	1.3338	1.6457	1.65088	1.64334	1.68331	1.22723	1.51217	1.79176	1.72277	1.70011	1.66966	1.23214	1.83923	1.70475	1.87847	1.80027	1.64648	2.02994
CpNAC_81	1.7415	1.38629	1.76099	1.5771	1.86727	1.80483	1.81993	1.81403	1.53345	1.49664	1.88612	1.75897	1.79625	1.82538	1.55201	1.55564	2.05839	1.91416	1.36737	1.58591	1.77016	1.48075	1.60944	1.6864	2.56041	1.59066	1.79176	1.70788	1.67196	1.75292	1.78271	1.51898	1.63094	1.55463	1.47371	1.51114	1.40359	1.7075	1.64964	1.71298	1.55463	1.45963	1.33829	1.822	1.70768	1.93359	1.85813	1.62471	1.92112
CpNAC_82	1.35161	1.25862	1.6549	1.36268	1.7836	1.52434	1.40741	1.39759	1.40564	1.35045	1.2613	1.76473	1.52895	1.91756	1.33429	1.27566	1.57351	1.13409	0.900787	1.36553	1.24034	1.5247	1.25831	1.17327	2.24918	1.23474	1.35688	1.75254	1.13442	1.35045	1.49937	1.00436	1.93565	1.8563	1.5506	2.00821	1.71079	0.926762	1.29436	1.48739	2.00821	1.92743	1.335	1.59971	0.947613	1.53393	1.75697	1.39396	1.93313
CpNAC_83	0.905421	0.806088	1.4018	0.900787	1.50666	0.887303	0.864997	0.962571	0.827397	0.830931	0.852996	1.13708	1.0245	1.5387	0.779715	0.852777	1.35161	0.870247	0.529996	0.849082	0.879477	1.03375	0.823767	0.886586	2.16781	0.989594	0.913756	1.42583	0.426408	0.984499	1.05737	0.681451	1.46455	1.39268	0.986249	1.48727	1.13498	0.783173	0.863046	1.36098	1.46258	1.48727	1.26567	0.936596	0.891324	0.908667	1.38084	0.924476	1.39688
CpNAC_84	1.75052	1.50408	0.370082	1.69995	2.05127	1.6695	1.60944	1.64683	1.57323	1.51787	1.56963	1.85166	1.70475	1.77307	1.55702	1.6946	1.41707	1.56767	1.22923	1.67877	1.60488	1.58697	1.65456	1.69562	2.5887	1.69968	1.56862	1.86813	1.50678	1.48055	1.74567	1.1977	1.7346	1.66828	1.60944	1.78161	1.36949	1.2773	1.53088	0.322168	1.78161	1.78161	1.49962	1.52696	1.54392	1.4816	2.03017	1.48367	1.94591
CpNAC_87	1.13105	1.23998	1.56621	1.2133	1.59805	1.28262	1.3173	1.32879	1.19005	1.17007	1.1653	1.40111	1.33948	1.55645	1.20896	1.17779	1.55814	1.23711	0.728654	1.16899	0.95784	1.38945	1.09524	0.710952	2.5416	1.25276	0.93928	1.66966	1.06289	1.40564	1.4082	0.769687	1.8563	1.66328	1.42768	1.82096	1.60317	0.909036	0.89212	1.53902	1.82096	1.81011	1.31339	1.45018	1.16238	1.36389	1.49165	1.15902	1.6946
CpNAC_89	1.57845	1.34491	1.50219	1.59417	1.82161	1.54319	1.31417	1.50948	1.40691	1.25444	1.50716	1.86688	1.56977	2.09387	1.48485	1.51259	1.63027	1.41873	0.98278	1.46844	1.50876	1.70475	1.50573	1.32013	2.11897	1.40133	1.30495	1.805	1.27629	1.55269	1.48329	1.04055	2.09186	2.04507	1.62644	1.93655	1.45001	1.06784	1.38286	1.40255	1.91436	1.87715	1.29644	1.70894	1.18738	1.60387	1.8579	1.48567	1.981
CpNAC_90.1	1.23286	1.18822	1.72969	1.25056	1.88799	1.38205	1.19659	1.09035	1.16499	1.17974	1.18085	1.51691	1.24855	1.78246	1.34807	1.19588	1.44345	1.1998	0.870078	1.23474	1.23088	1.39518	1.2435	1.17204	2.52127	1.18199	1.27103	1.79176	1.18005	1.38165	1.40369	0.945372	1.86433	1.74524	1.30553	1.81176	1.49664	1.08846	1.26851	1.85108	1.81176	1.81176	1.38629	1.44238	1.07687	1.3996	1.85535	1.18607	1.75506
CpNAC_90.2	1.38148	1.30077	1.62397	1.26758	1.88081	1.42311	1.28262	1.11474	1.31408	1.29367	1.24236	1.60944	1.35051	1.75604	1.36625	1.31484	1.43759	1.20532	0.991367	1.34807	1.39488	1.40369	1.37733	1.31645	2.29823	1.14387	1.29059	1.82455	1.28311	1.40918	1.49777	1.08152	2.14982	2.04521	1.3996	2.15466	1.54756	1.11803	1.35239	1.59432	2.11384	2.15466	1.6603	1.44271	1.19546	1.41552	1.85354	1.33977	1.75604
CpNAC_91	1.31219	1.32176	1.57691	1.28748	1.61335	1.56668	1.17543	1.47042	1.30674	1.30341	1.25882	1.75157	1.40852	1.95428	1.42849	1.26446	1.6666	1.41675	0.849308	1.35881	1.31809	1.57103	1.23821	1.3165	2.36576	1.29805	1.25123	1.64998	1.20241	1.47129	1.56398	0.865681	1.9157	1.96166	1.57213	1.96244	1.47668	0.89276	1.29126	1.63635	1.95836	1.77196	1.19824	1.61835	0.83226	1.56627	1.57984	1.35998	1.79966
CpNAC_98	1.0672	1.10866	1.71079	1.20397	1.56101	1.31178	1.27679	1.34171	1.18623	1.17946	1.10215	1.4224	1.29614	1.7268	1.19178	1.10908	1.73113	1.15688	0.699012	1.25276	0.929344	1.36445	1.06505	0.781813	2.49281	1.18905	0.876077	1.69823	1.08918	1.44411	1.42712	0.743019	1.83084	1.74819	1.473	1.75642	1.49165	0.848902	0.884685	1.66685	1.75642	1.74557	1.26113	1.46211	1.15711	1.38312	1.44589	1.07476	1.51934
CpNAC_100	1.04145	1.11619	1.58464	1.16971	1.54441	1.22561	1.11803	1.29069	1.10568	1.09524	1.10599	1.42521	1.331	1.63457	1.07919	1.10942	1.5442	1.16784	0.687177	1.18812	0.884685	1.30833	1.02752	0.448025	2.56899	1.22932	0.894517	1.70811	0.911401	1.39813	1.383	0.727049	1.78449	1.6754	1.37923	1.7123	1.38629	0.81093	0.835761	1.56595	1.69168	1.70095	1.27418	1.45625	0.990399	1.35624	1.42569	1.09506	1.65292
CpNAC_102	1.10735	0.773836	1.54802	1.21028	1.55492	1.25276	1.21164	1.22071	0.92929	0.830348	1.15898	1.22101	1.11418	1.6136	0.785521	1.07361	1.53623	1.11803	0.544931	1.08299	0.961708	0.984728	1.08261	1.04982	2.25567	1.08114	1.07508	1.72988	0.974315	1.18085	1.33805	0.608887	1.60944	1.55692	0.973937	1.57984	1.31219	0.881941	1.11045	1.56767	1.6224	1.57984	1.29644	1.06711	0.973178	1.07508	1.48539	1.0033	1.5294
CpNAC_103	1.59987	1.39118	1.67068	1.58924	1.81464	1.7397	1.71879	1.67006	1.59109	1.49725	1.62268	1.7346	1.87377	1.79176	1.44692	1.46634	2.45316	1.64223	1.2276	1.6698	1.70869	1.6727	1.64953	1.71107	2.51231	1.58534	1.6224	1.5849	1.67593	1.64053	1.71298	1.39813	1.53668	1.54182	1.58924	1.50818	1.32465	1.52287	1.56595	1.56862	1.52688	1.50198	1.24867	1.63761	1.60944	1.81095	1.83828	1.49267	1.91239
CpNAC_104	1.08519	0.897942	1.55814	1.10444	1.51983	1.08122	1.13498	1.11066	0.971016	0.961411	0.949081	1.30906	1.01764	1.41161	0.965081	1.02962	1.4816	0.959111	0.554997	1.00387	1.03662	1.16938	1.01006	1.00866	2.61496	1.0923	1.02036	1.59109	0.944462	1.11967	1.32914	0.752739	1.5449	1.48473	1.18864	1.59601	1.23547	0.758744	1.00276	1.62924	1.59601	1.59601	1.23214	1.2164	0.969401	1.14251	1.45529	0.950192	1.39268
CpNAC_105	1.44102	1.12647	1.50692	1.43405	1.64866	1.38629	1.335	1.33393	1.34025	1.32567	1.20205	1.47759	1.26369	1.53494	1.20397	1.40359	1.62268	1.29392	0.804851	1.46634	1.29757	1.33281	1.38084	1.25016	2.5177	1.31058	1.29757	1.67669	1.1417	1.42403	1.61991	1.08401	1.68176	1.63665	1.39786	1.70181	1.43922	1.03543	1.24494	1.48727	1.67006	1.70181	1.37733	1.52061	1.25276	1.52606	1.60354	1.40982	1.5498
[truncated: 45 more columns]
